# Supplementary material for: Autophagy is induced and modulated by cholesterol depletion through transcription of autophagy-related genes and attenuation of flux
Source: Cell Death Discov. 2021 Oct 29;7:320. doi: 10.1038/s41420-021-00718-3 (PMC8556405; doi:10.1038/s41420-021-00718-3)
Supplement: Supplementary file 9 — Supplementary Table 1 [file 41420_2021_718_MOESM9_ESM.xls]

## Sheet: results.GO_annotated
ensembl_gene_id	gene_symbol	description	baseMean	testMean	padj	log2FoldChange	pvalue	stat	lfcSE
ENSNVIG00000007453	NA	NA	1469.27	512204	2.9042e-132	8.44548	2.05302e-135	24.7666	0.341002		Table S1 List of genes altered more than 2-fold by cholesterol depletion.
ENSNVIG00000021406	BLK	BLK proto-oncogene, Src family tyrosine kinase	24.7145	6569.53	1.34584e-09	8.05429	1.19971e-10	6.43937	1.25079
ENSNVIG00000006959	NRAP	nebulin related anchoring protein	5911.92	1.42801e+06	0	7.91616	0	37.5287	0.210936		Upregulated, red; downregulated, green.
ENSNVIG00000009282	PTGS2	prostaglandin-endoperoxide synthase 2	126.705	23802.2	1.56746e-21	7.55348	4.72033e-23	9.88742	0.763948
ENSNVIG00000021387	FAM167A	family with sequence similarity 167 member A	83.491	13824.8	4.46807e-16	7.37142	2.04358e-17	8.49129	0.868116
ENSNVIG00000007161	STMN4	stathmin 4	52.7443	8244.42	1.23497e-10	7.28826	9.7167e-12	6.81064	1.07013
ENSNVIG00000018298	DAO	D-amino acid oxidase	13.1081	1845.92	2.75247e-07	7.13774	3.33503e-08	5.52287	1.2924
ENSNVIG00000018413	NA	NA	23.8779	3123.49	1.28539e-07	7.03134	1.48293e-08	5.66353	1.24151
ENSNVIG00000007350	CREB3L3	cAMP responsive element binding protein 3 like 3	64.7816	8246.3	2.67622e-14	6.99202	1.44538e-15	7.98152	0.876026
ENSNVIG00000004429	DAPP1	dual adaptor of phosphotyrosine and 3-phosphoinositides 1	96.9305	9200.21	1.05149e-23	6.56857	2.71308e-25	10.3914	0.632115
ENSNVIG00000024151	FABPH	fatty acid binding protein 3	1859.14	174225	4.46378e-187	6.55017	1.2622e-190	29.4499	0.222417
ENSNVIG00000015030	IL8	C-X-C motif chemokine ligand 8	17.0784	1587.64	1.8336e-06	6.53857	2.55351e-07	5.15373	1.26871
ENSNVIG00000019852	DEPP1	DEPP1 autophagy regulator	103.428	8976.3	1.08895e-24	6.43942	2.64809e-26	10.611	0.606861
ENSNVIG00000023403	NLRC3	NLR family CARD domain containing 3	13.0886	937.877	1.81573e-05	6.16302	3.00226e-06	4.67067	1.31952
ENSNVIG00000002763	CSRP2	cysteine and glycine rich protein 2	47.286	3315.89	3.94461e-13	6.13184	2.36744e-14	7.62891	0.803764
ENSNVIG00000011538	FGF19	fibroblast growth factor 19	6.17553	409.435	0.000129375	6.05093	2.51782e-05	4.2132	1.43618
ENSNVIG00000021950	NA	NA	41.5609	2518.4	3.2082e-12	5.92114	2.14092e-13	7.33969	0.806728
ENSNVIG00000020522	CCL4	NA	20.7163	1241.77	9.5186e-07	5.90548	1.25338e-07	5.28553	1.11729
ENSNVIG00000018419	FFAR1	free fatty acid receptor 1	9.97681	541.618	6.64079e-05	5.76255	1.2154e-05	4.37481	1.31721
ENSNVIG00000019094	SLC44A3	solute carrier family 44 member 3	4.95961	262.067	0.000663675	5.72357	0.000153369	3.78555	1.51195
ENSNVIG00000000942	NYAP1	neuronal tyrosine phosphorylated phosphoinositide-3-kinase adaptor 1	17.7034	932.456	2.44161e-06	5.71893	3.45202e-07	5.09693	1.12203
ENSNVIG00000003492	TKTL2	transketolase like 2	4.75943	244.105	0.000732555	5.68057	0.00017084	3.75864	1.51134
ENSNVIG00000012328	KLF2	Kruppel like factor 2	762.918	37608	1.71552e-91	5.62337	3.27436e-94	20.5914	0.273092
ENSNVIG00000016160	NIBAN3	niban apoptosis regulator 3	4.54271	221.594	0.000581404	5.60822	0.000132219	3.82229	1.46724
ENSNVIG00000005689	TSG6	TNF alpha induced protein 6	4.33284	200.652	0.000927834	5.53324	0.000220775	3.69398	1.49791
ENSNVIG00000014747	LGR6	leucine rich repeat containing G protein-coupled receptor 6	8.37793	380.77	0.000193378	5.50618	3.9329e-05	4.11139	1.33925
ENSNVIG00000009756	COL24A1	collagen type XXIV alpha 1 chain	4.14534	183.8	0.0011002	5.4705	0.000267701	3.6447	1.50095
ENSNVIG00000005532	HTRA3	HtrA serine peptidase 3	7.63266	314.992	0.000334372	5.36699	7.16208e-05	3.97084	1.3516
ENSNVIG00000010800	RRAD	RRAD, Ras related glycolysis inhibitor and calcium channel regulator	505.415	20054.6	1.35693e-85	5.31032	3.45322e-88	19.9082	0.26674
ENSNVIG00000010722	LAMA1	laminin subunit alpha 1	3.67474	145.393	0.00260735	5.30617	0.000693402	3.39217	1.56424
ENSNVIG00000004383	NR4A1	nuclear receptor subfamily 4 group A member 1	370.028	13985.5	5.42295e-90	5.24015	1.22674e-92	20.4151	0.25668
ENSNVIG00000012381	PAI2	serpin family B member 2	135.515	5067.29	1.66876e-41	5.22468	1.7695e-43	13.8263	0.377881
ENSNVIG00000021422	CCRL2	C-C motif chemokine receptor like 2	12.455	452.911	4.07176e-05	5.18443	7.15277e-06	4.48909	1.1549
ENSNVIG00000023222	KRT78	keratin 78	3.25617	113.78	0.00380133	5.12693	0.00105688	3.27493	1.56551
ENSNVIG00000021609	STMN2	stathmin 2	6.51257	227.245	0.000844442	5.12488	0.00019944	3.71972	1.37776
ENSNVIG00000017988	DMKN	dermokine	99.2323	3370.38	8.71981e-30	5.08596	1.65816e-31	11.6777	0.435529
ENSNVIG00000000078	DNAI1	dynein axonemal intermediate chain 1	6.10021	200.688	0.00120313	5.03995	0.000295297	3.61939	1.39249
ENSNVIG00000001734	SEMA3E	semaphorin 3E	6.13945	200.804	0.00126225	5.03154	0.000311592	3.60547	1.39553
ENSNVIG00000007670	R7BP	regulator of G protein signaling 7 binding protein	5.8729	186.189	0.00174253	4.98655	0.000442716	3.51322	1.41937
ENSNVIG00000018685	NLRP1	NLR family pyrin domain containing 1	2.92523	91.8638	0.00684062	4.97287	0.00203149	3.08559	1.61164
ENSNVIG00000020803	LRRN4CL	LRRN4 C-terminal like	264.896	7969.75	8.1652e-73	4.91104	3.05921e-75	18.3541	0.267571
ENSNVIG00000017402	NA	NA	2.74198	80.8263	0.0093706	4.88153	0.00291153	2.97693	1.63979
ENSNVIG00000013093	SLC10A4	solute carrier family 10 member 4	15.2742	448.128	2.99496e-06	4.87474	4.30846e-07	5.0548	0.964379
ENSNVIG00000021715	SELE	selectin E	10.192	294.896	0.000187347	4.8547	3.79434e-05	4.11966	1.17842
ENSNVIG00000006970	NA	NA	2.69839	77.6636	0.0113586	4.84707	0.00362775	2.90884	1.66632
ENSNVIG00000010374	GFPT2	glutamine-fructose-6-phosphate transaminase 2	29.1208	818.172	7.65341e-11	4.81228	5.85394e-12	6.88316	0.699139
ENSNVIG00000019801	RASF4	Ras association domain family member 4	2.58581	71.8554	0.011862	4.79641	0.00381155	2.89335	1.65773
ENSNVIG00000020771	SNCAIP	synuclein alpha interacting protein	2.57733	71.4225	0.0119513	4.79243	0.00384409	2.89068	1.65789
ENSNVIG00000015977	OXER1	oxoeicosanoid receptor 1	5.1764	142.799	0.00342449	4.78589	0.000938552	3.30833	1.44662
ENSNVIG00000018231	CSF2	colony stimulating factor 2	2.41738	62.1442	0.0229998	4.6841	0.0081083	2.64753	1.76924
ENSNVIG00000023675	NA	NA	2.38559	61.3132	0.0195164	4.68378	0.00671748	2.71053	1.72799
ENSNVIG00000024932	NA	NA	2.38559	61.3132	0.0195164	4.68378	0.00671748	2.71053	1.72799
ENSNVIG00000012915	CYGB	cytoglobin	2.30056	56.6973	0.0194744	4.62322	0.00670026	2.71139	1.70511
ENSNVIG00000021913	CPNE6	copine 6	8.52986	210.167	0.000636456	4.62287	0.000146404	3.79709	1.21748
ENSNVIG00000011645	CPVL	carboxypeptidase vitellogenic like	2.27348	55.4936	0.0200072	4.60935	0.0069048	2.7014	1.70628
ENSNVIG00000018209	PDE10A	phosphodiesterase 10A	2.27348	55.4936	0.0200072	4.60935	0.0069048	2.7014	1.70628
ENSNVIG00000005376	SLC6A4	solute carrier family 6 member 4	4.56415	110.243	0.006242	4.5942	0.00182768	3.11689	1.47397
ENSNVIG00000000604	NA	serine peptidase inhibitor, Kazal type 4	2.21553	52.3127	0.032479	4.56144	0.0121435	2.50795	1.81879
ENSNVIG00000013679	TM4SF4	transmembrane 4 L six family member 4	4.48216	105.801	0.00615605	4.56102	0.00179996	3.1214	1.46121
ENSNVIG00000017094	MMP2	matrix metallopeptidase 2	28.0696	644.7	5.48784e-11	4.52155	4.14323e-12	6.93221	0.652253
ENSNVIG00000014618	ILDR1	immunoglobulin like domain containing receptor 1	2.14439	49.2271	0.0266031	4.52081	0.00960993	2.58956	1.74578
ENSNVIG00000023685	ICAM2	intercellular adhesion molecule 2	44.5803	1022.8	9.86804e-15	4.51998	5.1412e-16	8.10811	0.557464
ENSNVIG00000018765	METTL21C	methyltransferase like 21C	2.12155	48.2812	0.0264827	4.50827	0.00955895	2.59139	1.73971
ENSNVIG00000018757	FXYD1	FXYD domain containing ion transport regulator 1	15.6637	345.289	6.12057e-06	4.4623	9.29378e-07	4.90603	0.909555
ENSNVIG00000006027	TNFRSF9	TNF receptor superfamily member 9	7.5323	162.444	0.00115456	4.4307	0.000282484	3.63086	1.22029
ENSNVIG00000001564	CCL20	C-C motif chemokine ligand 20	143.549	3068.2	1.74299e-28	4.41778	3.52392e-30	11.4149	0.387019
ENSNVIG00000024297	BNIP5	BCL2 interacting protein 5	1.99671	42.6162	0.0348161	4.41571	0.0131452	2.47981	1.78066
ENSNVIG00000015286	DGKB	diacylglycerol kinase beta	1.9569	41.079	0.0394906	4.39176	0.0151893	2.42783	1.80892
ENSNVIG00000016408	ABCG5	ATP binding cassette subfamily G member 5	1.9569	41.079	0.0394906	4.39176	0.0151893	2.42783	1.80892
ENSNVIG00000015031	NEURL3	neuralized E3 ubiquitin protein ligase 3	308.994	6193.57	2.01884e-68	4.32512	8.27742e-71	17.7911	0.243105
ENSNVIG00000012679	MFSD2B	major facilitator superfamily domain containing 2B	14.1562	281.628	7.88394e-06	4.31428	1.21887e-06	4.85254	0.889076
ENSNVIG00000013635	ODF3L1	outer dense fiber of sperm tails 3 like 1	93.0127	1815.06	2.02186e-30	4.28645	3.73042e-32	11.8038	0.363141
ENSNVIG00000011671	CREB5	cAMP responsive element binding protein 5	77.6972	1476.8	5.67797e-19	4.24847	2.01952e-20	9.2613	0.458734
ENSNVIG00000023697	PECAM1	platelet and endothelial cell adhesion molecule 1	1.75505	33.1786	0.0537696	4.24067	0.0218104	2.29365	1.84887
ENSNVIG00000019634	MOXD1	monooxygenase DBH like 1	3.59298	67.5096	0.0155056	4.23184	0.00516268	2.7967	1.51315
ENSNVIG00000015017	ARID5A	AT-rich interaction domain 5A	1294.53	24251.2	1.81315e-127	4.22756	1.66626e-130	24.3067	0.173926
ENSNVIG00000022933	KCNK12	potassium two pore domain channel subfamily K member 12	6.74575	125.793	0.00259799	4.22093	0.000690545	3.39331	1.2439
ENSNVIG00000014337	NA	NA	1.75127	32.6274	0.101354	4.21961	0.0466361	1.98959	2.12084
ENSNVIG00000021730	CLEC2L	C-type lectin domain family 2 member L	39.1027	716.838	3.75241e-14	4.19631	2.05579e-15	7.93793	0.52864
ENSNVIG00000021881	SPP1	secreted phosphoprotein 1	9.85327	178.641	0.00019228	4.18032	3.90786e-05	4.11286	1.0164
ENSNVIG00000019502	IL1R2	interleukin 1 receptor type 2	1.66577	29.6677	0.0731245	4.15463	0.0315429	2.15016	1.93224
ENSNVIG00000017115	AR	androgen receptor	1.66153	29.5193	0.0652725	4.15107	0.0275989	2.20294	1.88433
ENSNVIG00000022329	SPON2	spondin 2	8420.34	149140	2.94816e-150	4.14664	1.66728e-153	26.3926	0.157114
ENSNVIG00000003559	NA	NA	1.6302	28.5132	0.0655197	4.1285	0.0277345	2.20102	1.87572
ENSNVIG00000004830	SAG	S-antigen visual arrestin	1.62596	28.3769	0.0658426	4.12535	0.0279037	2.19864	1.87632
ENSNVIG00000003320	OTUD1	OTU deubiquitinase 1	527.382	9186.24	1.99315e-100	4.12255	3.52246e-103	21.5689	0.191135
ENSNVIG00000005082	VASH2	vasohibin 2	1.62172	28.2405	0.0698122	4.12217	0.0298307	2.17233	1.89758
ENSNVIG00000017941	NA	NA	208.353	3613.04	1.81443e-47	4.11611	1.61613e-49	14.7934	0.27824
ENSNVIG00000024096	SHROOM3	shroom family member 3	9.42976	162.911	0.000390014	4.11072	8.47244e-05	3.93063	1.04582
ENSNVIG00000012943	RHOB	ras homolog family member B	11325.2	194608	1.87952e-201	4.10297	3.98597e-205	30.5614	0.134253
ENSNVIG00000002041	ODF3L2	outer dense fiber of sperm tails 3 like 2	1.59464	27.391	0.0720587	4.1024	0.0309966	2.15712	1.9018
ENSNVIG00000001158	NA	NA	3.29925	56.536	0.0284366	4.09896	0.0103587	2.56362	1.5989
ENSNVIG00000004424	TAMALIN	general receptor for phosphoinositides 1 associated scaffold protein	3.28395	55.5764	0.0321236	4.08097	0.0119788	2.51277	1.62409
ENSNVIG00000002574	NA	NA	3.24508	54.8248	0.0255429	4.0785	0.00918179	2.60521	1.56552
ENSNVIG00000017898	NOS2	nitric oxide synthase 2	36.3039	612.943	2.23091e-13	4.07755	1.3058e-14	7.70526	0.529191
ENSNVIG00000023921	L1CAM	L1 cell adhesion molecule	102.41	1728.74	4.00145e-29	4.0773	7.92031e-31	11.5439	0.353198
ENSNVIG00000019526	B4GALT6	beta-1,4-galactosyltransferase 6	21.2431	357.718	4.79977e-08	4.07376	5.26258e-09	5.83865	0.697723
ENSNVIG00000015005	CXCL5	C-X-C motif chemokine ligand 5	39.3153	658.177	2.00523e-12	4.06531	1.30554e-13	7.4056	0.548951
ENSNVIG00000003459	SH3BP5	SH3 domain binding protein 5	195.144	3249.5	8.9071e-49	4.05761	7.55586e-51	14.9981	0.270542
ENSNVIG00000012514	IP6K3	inositol hexakisphosphate kinase 3	1.53622	25.5266	0.124799	4.05454	0.0599949	1.88083	2.15572
ENSNVIG00000002035	NA	NA	23.6646	392.567	7.08449e-09	4.05214	7.01137e-10	6.16583	0.657192
ENSNVIG00000008479	CSMD1	CUB and Sushi multiple domains 1	1.53669	25.1438	0.0929225	4.03231	0.0420142	2.03338	1.98306
ENSNVIG00000013270	NDRG4	NDRG family member 4	365.999	5823.15	2.48506e-59	3.99189	1.42294e-61	16.5571	0.241098
ENSNVIG00000011487	CD80	CD80 molecule	24.8254	392.33	3.07206e-09	3.98218	2.9071e-10	6.30365	0.631726
ENSNVIG00000016926	ST1B1	sulfotransferase family 1B member 1	3.06937	48.4245	0.0348014	3.97972	0.0131373	2.48003	1.60471
ENSNVIG00000010692	NA	NA	5.36773	84.2835	0.00870968	3.97287	0.00267152	3.00321	1.32288
ENSNVIG00000000391	WNT11	Wnt family member 11	1.44271	22.4003	0.0939477	3.95667	0.0426105	2.02751	1.95149
ENSNVIG00000017383	TMPRSS11D	transmembrane serine protease 11D	1.44271	22.4003	0.0939477	3.95667	0.0426105	2.02751	1.95149
ENSNVIG00000017468	IL1RN	interleukin 1 receptor antagonist	39.1363	604.497	9.74398e-14	3.94915	5.53808e-15	7.81405	0.505392
ENSNVIG00000005420	NA	NA	1.43423	22.1508	0.110087	3.94902	0.0515105	1.9472	2.02805
ENSNVIG00000002625	ITGA2	integrin subunit alpha 2	2.90623	44.62	0.064352	3.94047	0.0271447	2.20943	1.78348
ENSNVIG00000021645	ITGA7	integrin subunit alpha 7	2607.59	39475.2	4.47057e-123	3.92016	5.05649e-126	23.879	0.164167
ENSNVIG00000006772	TG	thyroglobulin	5.36344	81.1592	0.010101	3.91953	0.0031747	2.9503	1.32852
ENSNVIG00000003400	NA	NA	8.08512	121.215	0.000945661	3.90615	0.000225285	3.68883	1.05891
ENSNVIG00000009644	HMCN1	hemicentin 1	1.40761	21.0138	0.130766	3.90002	0.0635063	1.85563	2.10172
ENSNVIG00000005408	KCNA4	potassium voltage-gated channel subfamily A member 4	13.117	195.376	1.33995e-05	3.89675	2.16537e-06	4.73734	0.822559
ENSNVIG00000017472	FOXN1	forkhead box N1	5.04906	74.9391	0.011847	3.89163	0.00380467	2.89392	1.34476
ENSNVIG00000007311	RNF223	ring finger protein 223	21.2785	315.382	3.73681e-08	3.88963	4.0258e-09	5.88313	0.66115
ENSNVIG00000011549	NA	NA	179.362	2648.72	1.79345e-36	3.88435	2.53563e-38	12.9441	0.300086
ENSNVIG00000020671	CALCB	calcitonin related polypeptide beta	2.86044	41.9458	0.0417009	3.87422	0.0161692	2.40507	1.61085
ENSNVIG00000020449	CCL5	C-C motif chemokine ligand 5	304.265	4378.99	1.12976e-52	3.8472	8.22598e-55	15.5922	0.246739
ENSNVIG00000015408	PRKCQ	protein kinase C theta	5.12974	73.7174	0.0112369	3.84505	0.0035849	2.91255	1.32016
ENSNVIG00000010820	CDH16	cadherin 16	10.4029	149.16	0.00019378	3.8418	3.94383e-05	4.11075	0.934575
ENSNVIG00000023524	EGR3	early growth response 3	37.4271	533.897	9.15608e-11	3.83441	7.05509e-12	6.85653	0.559234
ENSNVIG00000002193	S39AC	solute carrier family 39 member 12	5.18408	72.5105	0.0101912	3.80603	0.00320734	2.94713	1.29143
ENSNVIG00000017331	IL1A	interleukin 1 alpha	72.4655	989.356	1.30453e-21	3.77112	3.89165e-23	9.90673	0.380663
ENSNVIG00000014276	TDRKH	tudor and KH domain containing	2.62569	35.805	0.050091	3.76939	0.0200775	2.3249	1.62132
ENSNVIG00000006667	DUSP4	dual specificity phosphatase 4	1282.15	17441.8	5.2971e-88	3.76591	1.31061e-90	20.1856	0.186564
ENSNVIG00000022249	UPP1	uridine phosphorylase 1	813.729	10825.6	8.29467e-85	3.73375	2.16954e-87	19.8159	0.188422
ENSNVIG00000014024	LRATD1	LRAT domain containing 1	137.742	1822.91	1.94842e-39	3.7262	2.32774e-41	13.4707	0.276616
ENSNVIG00000010981	MEIS3	Meis homeobox 3	7.19289	95.1708	0.00225838	3.72588	0.000591017	3.4357	1.08446
ENSNVIG00000000641	CAPN5	calpain 5	4.75492	60.8132	0.0143625	3.67689	0.00474249	2.82402	1.302
ENSNVIG00000019197	TNFAIP3	TNF alpha induced protein 3	874.481	11138.6	2.06025e-76	3.671	6.40825e-79	18.8087	0.195175
ENSNVIG00000021342	CCR9	C-C motif chemokine receptor 9	2.4612	30.8924	0.0626717	3.64982	0.0262675	2.22223	1.64241
ENSNVIG00000012987	NIPAL1	NIPA like domain containing 1	61.585	772.845	5.46232e-19	3.64953	1.93456e-20	9.26589	0.393867
ENSNVIG00000018391	NTNG2	netrin G2	6.81225	85.2358	0.0025502	3.64526	0.0006764	3.39897	1.07246
ENSNVIG00000004753	ATF3	activating transcription factor 3	4778.92	59272.9	2.84571e-172	3.63262	1.00584e-175	28.2623	0.128532
ENSNVIG00000017926	NFKBIZ	NFKB inhibitor zeta	218.241	2689.45	1.3067e-44	3.62332	1.25627e-46	14.3386	0.252697
ENSNVIG00000011210	MOG	myelin oligodendrocyte glycoprotein	2.40703	29.6384	0.0732466	3.62214	0.0316024	2.1494	1.68518
ENSNVIG00000011063	SCUBE2	signal peptide, CUB domain and EGF like domain containing 2	8.51082	100.325	0.000872023	3.55924	0.000206386	3.71107	0.959087
ENSNVIG00000011506	KRT16	keratin 16	19417.7	228627	3.51424e-106	3.55755	4.96853e-109	22.1834	0.16037
ENSNVIG00000016089	CXCL14	C-X-C motif chemokine ligand 14	6.71014	78.9409	0.00716189	3.55636	0.00214361	3.06958	1.15858
ENSNVIG00000000684	MYO7A	myosin VIIA	49.4879	581.75	7.78569e-16	3.55525	3.63251e-17	8.42419	0.422029
ENSNVIG00000004827	CLDN4	claudin 4	57.8542	674.286	2.64421e-17	3.54287	1.07854e-18	8.82665	0.401383
ENSNVIG00000019518	SMPDL3A	sphingomyelin phosphodiesterase acid like 3A	4.4002	51.1163	0.0321428	3.53814	0.0119882	2.51249	1.40822
ENSNVIG00000012464	PLEKHA4	pleckstrin homology domain containing A4	4.39029	50.8626	0.0273034	3.53422	0.00989571	2.57945	1.37014
ENSNVIG00000017789	NA	NA	2.27936	26.3636	0.0799804	3.53185	0.0350995	2.10721	1.67608
ENSNVIG00000008077	MXI1	MAX interactor 1, dimerization protein	225.774	2605.25	2.36017e-46	3.52847	2.18565e-48	14.6171	0.241394
ENSNVIG00000010988	AADACL3	arylacetamide deacetylase like 3	2.26663	26.0847	0.0838174	3.52458	0.0371093	2.08456	1.69081
ENSNVIG00000015584	TMOD1	tropomodulin 1	206.392	2370.8	5.77744e-44	3.52191	5.71781e-46	14.233	0.247447
ENSNVIG00000001054	PIK3IP1	phosphoinositide-3-kinase interacting protein 1	1021.53	11574.6	2.69381e-91	3.50216	5.33201e-94	20.5678	0.170274
ENSNVIG00000010481	FLT4	fms related tyrosine kinase 4	219.174	2467.27	6.96264e-31	3.49276	1.25511e-32	11.8951	0.293631
ENSNVIG00000019402	IL1RL2	interleukin 1 receptor like 2	4.06439	45.6975	0.0271582	3.491	0.00983156	2.5817	1.35221
ENSNVIG00000012144	CP2F1	cytochrome P450 family 2 subfamily F member 1	6.35805	71.3516	0.00716189	3.48829	0.00214267	3.06971	1.13636
ENSNVIG00000012546	C6orf132	chromosome 6 open reading frame 132	28.3758	317.439	3.99642e-08	3.48375	4.33091e-09	5.87103	0.593379
ENSNVIG00000013350	M3K8	mitogen-activated protein kinase kinase kinase 8	150.559	1676.87	5.34367e-38	3.47738	7.06395e-40	13.2163	0.263112
ENSNVIG00000024722	VWF	von Willebrand factor	9.85354	108.468	0.000523823	3.46048	0.000117755	3.85075	0.89865
ENSNVIG00000003276	C10orf67	chromosome 10 open reading frame 67	2.1816	23.8891	0.0927539	3.45289	0.0419183	2.03433	1.69731
ENSNVIG00000010414	NEDD9	neural precursor cell expressed, developmentally down-regulated 9	148.178	1622.13	5.05427e-25	3.45249	1.19569e-26	10.6851	0.323113
ENSNVIG00000006555	PIK3CD	phosphatidylinositol-4,5-bisphosphate 3-kinase catalytic subunit delta	75.107	811.325	3.03398e-21	3.43326	9.47983e-23	9.81735	0.349713
ENSNVIG00000013608	NA	NA	2.10302	22.7031	0.0968097	3.43236	0.0441549	2.01262	1.70542
ENSNVIG00000021056	MGST1	microsomal glutathione S-transferase 1	7.62902	81.7777	0.00291858	3.42214	0.000783803	3.35845	1.01896
ENSNVIG00000002790	HTR1E	5-hydroxytryptamine receptor 1E	25.4557	271.81	8.95327e-09	3.41654	8.97479e-10	6.12665	0.557652
ENSNVIG00000012153	NA	NA	2.11046	22.4535	0.106552	3.41131	0.0495127	1.96415	1.73679
ENSNVIG00000003550	HMGCS1	3-hydroxy-3-methylglutaryl-CoA synthase 1	11595.3	122977	5.55155e-91	3.40677	1.1381e-93	20.531	0.165933
ENSNVIG00000008810	JUN	Jun proto-oncogene, AP-1 transcription factor subunit	3284.97	34279.7	2.79253e-104	3.3834	4.34297e-107	21.9814	0.153921
ENSNVIG00000015745	NA	lymphocyte antigen 6 family member G6D	3.80035	39.5805	0.0368254	3.38059	0.0140053	2.45713	1.37583
ENSNVIG00000018083	ISG20	interferon stimulated exonuclease gene 20	75.9461	789.57	1.29661e-18	3.37802	4.76626e-20	9.16918	0.36841
ENSNVIG00000003032	PAR3	coagulation factor II thrombin receptor like 2	503.001	5155.84	1.32266e-45	3.35757	1.25291e-47	14.4977	0.231594
ENSNVIG00000015306	CAMK2N1	calcium/calmodulin dependent protein kinase II inhibitor 1	17.0495	172.768	2.40173e-06	3.34104	3.39393e-07	5.10015	0.655087
ENSNVIG00000014429	NPAS4	neuronal PAS domain protein 4	1.98666	20.0708	0.119353	3.33668	0.0567799	1.905	1.75154
ENSNVIG00000005556	KCTD8	potassium channel tetramerization domain containing 8	1.96382	19.6515	0.132476	3.3229	0.0646554	1.84763	1.79846
ENSNVIG00000006382	NDRG1	N-myc downstream regulated 1	6369.82	63348	1.85493e-124	3.31398	1.83578e-127	24.0173	0.137983
ENSNVIG00000016969	FSTL4	follistatin like 4	1.92825	18.9896	0.122086	3.29985	0.0584318	1.89244	1.7437
ENSNVIG00000018354	DAPK2	death associated protein kinase 2	1.96278	19.2556	0.121021	3.29431	0.0577899	1.89729	1.73632
ENSNVIG00000004670	GUCY2D	guanylate cyclase 2D, retinal	3.75504	36.829	0.0471749	3.29394	0.0186886	2.35169	1.40067
ENSNVIG00000014304	NMU	neuromedin U	3.58153	35.0759	0.0436343	3.29183	0.0170638	2.38533	1.38003
ENSNVIG00000011613	TRIM47	tripartite motif containing 47	1.89692	18.4229	0.128345	3.27977	0.0619861	1.8664	1.75727
ENSNVIG00000003298	CSF2RB	colony stimulating factor 2 receptor beta common subunit	1.93145	18.6843	0.130013	3.27407	0.0629938	1.85924	1.76098
ENSNVIG00000014188	ARHGEF10L	Rho guanine nucleotide exchange factor 10 like	41.4977	401.093	3.34096e-12	3.27283	2.23423e-13	7.33398	0.446256
ENSNVIG00000011534	NA	NA	291.993	2802.49	3.89923e-39	3.26271	4.71347e-41	13.4185	0.24315
ENSNVIG00000001687	NA	NA	7.39534	70.8091	0.00623577	3.25925	0.00182542	3.11726	1.04555
ENSNVIG00000004854	EMX2	empty spiracles homeobox 2	99.8692	956.073	1.49393e-21	3.25901	4.47777e-23	9.8927	0.329436
ENSNVIG00000007626	NA	NA	7.09536	66.8984	0.00383462	3.23702	0.00106776	3.27204	0.989299
ENSNVIG00000015317	RASAL1	RAS protein activator like 1	3.47082	32.7085	0.0564109	3.23632	0.0231091	2.27163	1.42467
ENSNVIG00000010364	CDH23	cadherin related 23	7.07134	66.5195	0.00485149	3.23372	0.00138349	3.19807	1.01115
ENSNVIG00000003083	CNN1	calponin 1	9.03569	84.8708	0.00129017	3.23156	0.000319488	3.59896	0.897915
ENSNVIG00000002854	F2RL1	F2R like trypsin receptor 1	6.86345	64.1273	0.00480166	3.22393	0.00136725	3.20148	1.00701
ENSNVIG00000021830	EMP1	epithelial membrane protein 1	295.964	2753.82	1.27414e-34	3.21794	1.95453e-36	12.6061	0.255269
ENSNVIG00000022225	NA	NA	77.4369	716.972	2.43635e-19	3.21082	8.47366e-21	9.35357	0.343273
ENSNVIG00000024212	TXNIP	thioredoxin interacting protein	115.178	1054.67	3.72439e-23	3.19485	9.87308e-25	10.2675	0.311162
ENSNVIG00000024026	FAM205C	family with sequence similarity 205 member C	1.81793	16.3586	0.150688	3.16968	0.0759619	1.77461	1.78612
ENSNVIG00000008893	TDRD6	tudor domain containing 6	3.32901	29.8926	0.0619051	3.16662	0.0258893	2.22787	1.42137
ENSNVIG00000005204	SLC6A12	solute carrier family 6 member 12	1.81085	16.2262	0.146872	3.16358	0.0735605	1.78934	1.76802
ENSNVIG00000022289	DGKI	diacylglycerol kinase iota	1.80945	16.2135	0.146945	3.16358	0.0736074	1.78905	1.76831
ENSNVIG00000020947	PDE2A	phosphodiesterase 2A	1065.13	9535.95	7.0323e-65	3.16234	3.28101e-67	17.3207	0.182575
ENSNVIG00000008539	PIRT	phosphoinositide interacting regulator of transient receptor potential channels	4.97171	44.1351	0.0185024	3.15011	0.00631743	2.73083	1.15354
ENSNVIG00000018030	ZPLD1	zona pellucida like domain containing 1	4.80689	42.5951	0.0285026	3.14751	0.0103847	2.56275	1.22818
ENSNVIG00000013581	SYT12	synaptotagmin 12	1.78377	15.777	0.153334	3.14482	0.0775778	1.76492	1.78185
ENSNVIG00000021023	TAS2R3	taste 2 receptor member 3	1.74075	15.3955	0.155789	3.14473	0.0791278	1.75577	1.79108
ENSNVIG00000012075	NA	NA	25.5754	224.816	4.83301e-08	3.13591	5.30243e-09	5.83739	0.537211
ENSNVIG00000008286	PLIN3	perilipin 3	1020.91	8936.76	9.19813e-58	3.12989	5.59196e-60	16.3347	0.19161
ENSNVIG00000005299	FXYD6	FXYD domain containing ion transport regulator 6	6.06792	53.0544	0.0220852	3.1282	0.00772811	2.66372	1.17437
ENSNVIG00000016319	BMF	Bcl2 modifying factor	642.152	5609.74	3.70435e-75	3.12695	1.23077e-77	18.6514	0.167652
ENSNVIG00000003067	MTMR11	myotubularin related protein 11	4.73883	41.0427	0.023194	3.11452	0.00819153	2.64407	1.17793
ENSNVIG00000020673	SLIT1	slit guidance ligand 1	11.3974	98.009	0.000233098	3.10421	4.833e-05	4.06356	0.763914
ENSNVIG00000014651	SLC8B1	solute carrier family 8 member B1	261.007	2227.43	6.06951e-47	3.09322	5.44908e-49	14.7114	0.210261
ENSNVIG00000007262	CTNNAL1	catenin alpha like 1	3.31645	28.2791	0.0639016	3.09202	0.0269185	2.2127	1.3974
ENSNVIG00000020169	CRYL1	crystallin lambda 1	3.30656	28.0602	0.0771684	3.08513	0.033657	2.12416	1.4524
ENSNVIG00000019716	TXLNB	taxilin beta	8.04225	67.9788	0.00292529	3.07941	0.000786227	3.3576	0.917148
ENSNVIG00000024152	IRAK2	interleukin 1 receptor associated kinase 2	227.418	1917.13	4.66531e-39	3.07553	5.70549e-41	13.4043	0.229444
ENSNVIG00000023508	NA	NA	6.40002	53.4711	0.00937856	3.06261	0.00291514	2.97655	1.02891
ENSNVIG00000001498	NA	NA	19.0458	158.266	2.96189e-06	3.05481	4.25041e-07	5.05739	0.604029
ENSNVIG00000011011	NA	NA	20.4314	169.776	1.81877e-06	3.05478	2.529e-07	5.15554	0.592523
ENSNVIG00000001399	PDGFB	platelet derived growth factor subunit B	176.61	1461.99	1.07726e-33	3.04929	1.71345e-35	12.4338	0.245243
ENSNVIG00000021621	METTL7B	methyltransferase like 7B	7.88512	64.6979	0.00459907	3.03651	0.00130436	3.21502	0.944478
ENSNVIG00000017322	ANPEP	alanyl aminopeptidase, membrane	2.86532	23.3123	0.0974539	3.02432	0.044497	2.00938	1.5051
ENSNVIG00000002537	KLF8	Kruppel like factor 8	1.66176	13.5089	0.18289	3.02312	0.096888	1.66013	1.82101
ENSNVIG00000006874	RHOJ	ras homolog family member J	1.61591	13.1056	0.18308	3.01976	0.0970018	1.65957	1.81961
ENSNVIG00000014631	NA	NA	2.99761	24.2777	0.0905808	3.01775	0.0407185	2.04639	1.47467
ENSNVIG00000020271	ARRDC4	arrestin domain containing 4	3.16877	25.5948	0.0779099	3.01386	0.0340477	2.11951	1.42196
ENSNVIG00000018635	ABCC11	ATP binding cassette subfamily C member 11	1.63468	13.0993	0.192238	3.00241	0.103186	1.6296	1.84242
ENSNVIG00000003511	NA	NA	1.62619	12.971	0.188379	2.99572	0.100648	1.64172	1.82475
ENSNVIG00000013712	CYRIA	family with sequence similarity 49 member A	67.9598	540.991	2.93976e-16	2.99285	1.32171e-17	8.54178	0.350378
ENSNVIG00000006267	ERICH2	glutamate rich 2	11.6678	92.4279	0.000517363	2.98579	0.000115973	3.85449	0.774628
ENSNVIG00000018714	NA	NA	8.95554	70.4482	0.00164775	2.97571	0.000415839	3.52982	0.84302
ENSNVIG00000020689	NA	NA	1.59911	12.566	0.20318	2.97419	0.110725	1.59494	1.86476
ENSNVIG00000001524	CRYAB	crystallin alpha B	2950.55	23109.6	1.18572e-54	2.96944	7.62765e-57	15.8884	0.186894
ENSNVIG00000004800	U6	U6 spliceosomal RNA	1.57657	12.2914	0.277375	2.96279	0.164629	1.38967	2.13201
ENSNVIG00000016543	B2L11	BCL2 like 11	468.154	3647.1	2.16872e-40	2.9617	2.45295e-42	13.6358	0.2172
ENSNVIG00000019624	EFCC1	EF-hand and coiled-coil domain containing 1	2.90834	22.631	0.0904896	2.96003	0.040671	2.04687	1.44613
ENSNVIG00000010507	MAMDC2	MAM domain containing 2	5.84632	45.4355	0.0358408	2.95822	0.0135849	2.46806	1.1986
ENSNVIG00000023505	NA	chromosome 15 open reading frame 48	17.6282	136.879	2.02898e-05	2.95694	3.38497e-06	4.64596	0.636455
ENSNVIG00000014063	LPIN1	lipin 1	149.264	1152.76	2.51649e-23	2.94915	6.59988e-25	10.3063	0.28615
ENSNVIG00000011004	SLC8A2	solute carrier family 8 member A2	2.72188	20.9748	0.121119	2.94598	0.0578674	1.8967	1.55321
ENSNVIG00000004829	DKK3	dickkopf WNT signaling pathway inhibitor 3	30.6858	235.183	3.55508e-09	2.93814	3.39776e-10	6.27945	0.467898
ENSNVIG00000009969	KLF6	Kruppel like factor 6	4218.95	32267.6	1.19567e-128	2.93513	1.01428e-131	24.4214	0.120187
ENSNVIG00000014243	NAV1	neuron navigator 1	519.122	3963.8	2.70846e-34	2.93274	4.23136e-36	12.5451	0.233777
ENSNVIG00000019826	EVA1A	eva-1 homolog A, regulator of programmed cell death	34.1419	260.526	3.51043e-09	2.93181	3.35012e-10	6.28164	0.466727
ENSNVIG00000005003	NA	NA	4.39884	33.5487	0.0466671	2.93106	0.0184412	2.35664	1.24375
ENSNVIG00000016606	NA	NA	715.218	5444.59	0.00222201	2.92837	0.000580398	3.44061	0.851118
ENSNVIG00000023274	CLDN6	claudin 6	4.3574	32.9483	0.0455791	2.91866	0.0179629	2.36638	1.23339
ENSNVIG00000001676	LIPG	lipase G, endothelial type	1.52664	11.534	0.269033	2.91746	0.158138	1.41136	2.06713
ENSNVIG00000007474	NA	NA	11.2016	83.1037	0.0010287	2.89121	0.000248631	3.66367	0.789158
ENSNVIG00000001447	GJA10	gap junction protein alpha 10	1.49531	11.0628	0.231662	2.88719	0.130785	1.51101	1.91077
ENSNVIG00000021358	GSTT4	glutathione S-transferase theta 4	1.53268	11.3048	0.222119	2.88281	0.124092	1.53782	1.87461
ENSNVIG00000011684	TNNT1	troponin T1, slow skeletal type	1.53268	11.3048	0.222119	2.88281	0.124092	1.53782	1.87461
ENSNVIG00000023140	KRT72	keratin 72	1.53409	11.3152	0.222042	2.8828	0.124017	1.53813	1.87423
ENSNVIG00000013549	NA	NA	83.9876	615.261	3.32753e-20	2.87295	1.11263e-21	9.56587	0.300333
ENSNVIG00000023806	XKR8	XK related 8	406.926	2980.4	1.17691e-35	2.87267	1.74714e-37	12.7951	0.224514
ENSNVIG00000018434	BEST4	bestrophin 4	2.74065	20.014	0.127863	2.86842	0.061708	1.86839	1.53524
ENSNVIG00000005686	ABLIM2	actin binding LIM protein family member 2	12.5227	91.1638	0.000317557	2.86392	6.78171e-05	3.98382	0.718888
ENSNVIG00000014180	CXL10	C-X-C motif chemokine ligand 10	81.4363	592.796	5.73973e-18	2.86379	2.21134e-19	9.00225	0.318119
ENSNVIG00000001748	SERPINE1	serpin family E member 1	4405.86	32019.9	7.12738e-79	2.86148	2.11614e-81	19.1092	0.149743
ENSNVIG00000000746	MCHR1	melanin concentrating hormone receptor 1	1.5056	10.9301	0.224255	2.8599	0.12546	1.53225	1.86646
ENSNVIG00000013250	NA	NA	14.8278	107.614	0.000120799	2.8595	2.33724e-05	4.22997	0.676009
ENSNVIG00000019316	CTNNA2	catenin alpha 2	1.50135	10.8711	0.22517	2.85617	0.126067	1.5298	1.86703
ENSNVIG00000006227	NA	NA	4.16849	30.0349	0.0445375	2.84904	0.0174769	2.37652	1.19883
ENSNVIG00000003015	GCH1	GTP cyclohydrolase 1	1.44115	10.3235	0.247954	2.84064	0.142645	1.46601	1.93767
ENSNVIG00000017675	UBAP1L	ubiquitin associated protein 1 like	1.4369	10.2664	0.236622	2.83689	0.134219	1.49767	1.8942
ENSNVIG00000004871	ELL2	elongation factor for RNA polymerase II 2	243.12	1732.58	4.8924e-35	2.83318	7.36662e-37	12.6828	0.223388
ENSNVIG00000012845	MAFB	MAF bZIP transcription factor B	1.43266	10.2094	0.233906	2.83313	0.132404	1.50469	1.88287
ENSNVIG00000023188	EFCAB13	EF-hand calcium binding domain 13	2.68433	18.9395	0.12565	2.81876	0.0604713	1.87734	1.50147
ENSNVIG00000016040	NAMPT	nicotinamide phosphoribosyltransferase	1893.01	13337	4.6115e-73	2.81667	1.66256e-75	18.3872	0.153186
ENSNVIG00000017224	RHOQ	ras homolog family member Q	398.059	2792.05	1.6006e-48	2.81027	1.3691e-50	14.9586	0.18787
ENSNVIG00000005821	FYN	FYN proto-oncogene, Src family tyrosine kinase	82.8357	579.716	2.67213e-20	2.80702	8.85924e-22	9.58941	0.292721
ENSNVIG00000003936	KCNMA1	potassium calcium-activated channel subfamily M alpha 1	1.44294	10.0876	0.247822	2.8055	0.142551	1.46636	1.91324
ENSNVIG00000001808	NA	NA	6.98763	48.6784	0.0153781	2.80041	0.00511698	2.79958	1.0003
ENSNVIG00000023913	BTG1	BTG anti-proliferation factor 1	3395.33	23559	1.75545e-75	2.79466	5.70837e-78	18.6924	0.149508
ENSNVIG00000003553	NA	heat shock protein family B (small) member 1	16143.7	111874	3.10481e-42	2.79282	3.2703e-44	13.9472	0.200242
ENSNVIG00000013709	GAP43	growth associated protein 43	2.62168	18.1094	0.128367	2.78818	0.0620243	1.86612	1.4941
ENSNVIG00000023615	MYO7B	myosin VIIB	7.98861	55.1388	0.00397759	2.78705	0.00111067	3.26088	0.854693
ENSNVIG00000014233	NA	NA	41.0466	282.16	1.0221e-05	2.78118	1.61776e-06	4.79611	0.579882
ENSNVIG00000007539	TECTB	tectorin beta	36.3698	249.994	1.70735e-09	2.78108	1.55214e-10	6.40016	0.434533
ENSNVIG00000002176	EXOC6B	exocyst complex component 6B	323.932	2224.4	5.73638e-23	2.77965	1.53689e-24	10.2247	0.271857
ENSNVIG00000009398	NA	NA	71.0434	485.257	9.00925e-18	2.77198	3.50919e-19	8.95143	0.309669
ENSNVIG00000014078	PADI4	peptidyl arginine deiminase 4	38.6275	261.7	7.47045e-10	2.76022	6.4375e-11	6.53321	0.42249
ENSNVIG00000002678	TFPI	tissue factor pathway inhibitor	3.89975	26.2137	0.0567761	2.74887	0.0233229	2.2681	1.21197
ENSNVIG00000015756	SOX11	SRY-box transcription factor 11	60.8569	405.164	3.4092e-13	2.73501	2.03646e-14	7.64831	0.357597
ENSNVIG00000013934	NA	NA	2.53381	16.6856	0.150135	2.71922	0.0756414	1.77656	1.53061
ENSNVIG00000022576	NA	NA	2.64609	17.3792	0.134277	2.71542	0.0658474	1.83946	1.47621
ENSNVIG00000023496	NA	NA	31.728	208.03	2.80558e-07	2.71297	3.40533e-08	5.51921	0.49155
ENSNVIG00000011347	NA	NA	2.63196	17.1569	0.157225	2.70458	0.0800909	1.75016	1.54534
ENSNVIG00000013259	CHST1	carbohydrate sulfotransferase 1	89.901	583.508	2.39434e-20	2.69834	7.88748e-22	9.60139	0.281037
ENSNVIG00000009372	RDH12	retinol dehydrogenase 12	69.4737	450.355	1.66754e-15	2.69652	8.01587e-17	8.33101	0.323673
ENSNVIG00000005921	PDLI3	PDZ and LIM domain 3	3.79491	24.5797	0.0701022	2.69533	0.0299716	2.17047	1.24182
ENSNVIG00000020465	NA	NA	6.34986	40.8559	0.0144575	2.68575	0.00477591	2.82177	0.951795
ENSNVIG00000009050	NA	NA	3.4406	21.9764	0.111844	2.67523	0.0525462	1.93863	1.37996
ENSNVIG00000004849	TMEM270	transmembrane protein 270	9.94889	63.5214	0.00197502	2.67464	0.00051016	3.47536	0.769599
ENSNVIG00000021947	MMP13	matrix metallopeptidase 13	25.473	162.623	1.98434e-06	2.67449	2.77886e-07	5.13786	0.520545
ENSNVIG00000011694	PXDC1	PX domain containing 1	105.85	674.175	2.24971e-22	2.67109	6.25007e-24	10.0879	0.264782
ENSNVIG00000016150	NA	NA	632.521	4017.76	4.87312e-39	2.66721	5.99408e-41	13.4006	0.199036
ENSNVIG00000001269	LIN7A	lin-7 homolog A, crumbs cell polarity complex component	25.6341	161.196	1.11888e-06	2.65267	1.49173e-07	5.25358	0.504927
ENSNVIG00000001523	STK38L	serine/threonine kinase 38 like	484.255	3042.33	5.88282e-32	2.65134	1.01055e-33	12.1036	0.219053
ENSNVIG00000015953	LMCD1	LIM and cysteine rich domains 1	67.2382	421.766	4.78392e-15	2.64909	2.41462e-16	8.19946	0.323081
ENSNVIG00000020761	REPS2	RALBP1 associated Eps domain containing 2	6.03149	37.4338	0.0177517	2.63376	0.00600967	2.74725	0.958687
ENSNVIG00000021011	PGAM2	phosphoglycerate mutase 2	9.53511	59.0195	0.00417418	2.62987	0.00117117	3.24581	0.810236
ENSNVIG00000007275	RND1	Rho family GTPase 1	1286.58	7915.85	1.42376e-56	2.62121	8.85699e-59	16.1653	0.16215
ENSNVIG00000000131	NA	NA	5.01801	30.7483	0.0735038	2.61532	0.0317585	2.14744	1.21788
ENSNVIG00000013050	CKB	creatine kinase B	704.782	4308.62	1.46265e-42	2.61197	1.51994e-44	14.0018	0.186546
ENSNVIG00000020840	NA	NA	2.48852	15.1661	0.176931	2.6075	0.0929307	1.68014	1.55195
ENSNVIG00000022798	RAB26	RAB26, member RAS oncogene family	2.3548	14.2669	0.180357	2.599	0.0952659	1.66825	1.55792
ENSNVIG00000024691	SCNN1A	sodium channel epithelial 1 alpha subunit	115.527	696.361	6.58467e-23	2.5916	1.77813e-24	10.2106	0.253816
ENSNVIG00000002411	NA	NA	5.87673	35.3461	0.0262395	2.58847	0.00945633	2.5951	0.997444
ENSNVIG00000010271	OLR1	oxidized low density lipoprotein receptor 1	19.6028	117.335	7.78825e-05	2.5815	1.44247e-05	4.33729	0.595187
ENSNVIG00000013468	NA	NA	2.30651	13.7524	0.2352	2.5759	0.133262	1.50136	1.71571
ENSNVIG00000004152	CL068	coiled-coil domain containing 184	16.9945	101.001	0.000184667	2.57123	3.72832e-05	4.1237	0.623525
ENSNVIG00000018475	PTPN5	protein tyrosine phosphatase non-receptor type 5	11.63	69.0853	0.000918964	2.57052	0.000218405	3.69672	0.695353
ENSNVIG00000016577	ERMAP	erythroblast membrane associated protein (Scianna blood group)	3.47342	20.5309	0.127187	2.56337	0.0613189	1.87119	1.36991
ENSNVIG00000020966	F12	coagulation factor XII	2.2865	13.5086	0.181052	2.56267	0.0956837	1.66615	1.53808
ENSNVIG00000012022	NA	NA	2.28791	13.4993	0.181292	2.56078	0.0958454	1.66534	1.5377
ENSNVIG00000022991	NA	NA	2.26366	13.2575	0.183763	2.55008	0.0974286	1.65745	1.53856
ENSNVIG00000011008	CD44	CD44 molecule (Indian blood group)	6849.13	40076	4.20669e-61	2.54875	2.26006e-63	16.8046	0.15167
ENSNVIG00000008862	NA	tripartite motif containing 2	64.7428	377.935	3.10137e-10	2.54535	2.54538e-11	6.67073	0.381569
ENSNVIG00000000039	SOAT2	sterol O-acyltransferase 2	18.5019	107.719	3.50435e-05	2.54153	6.10151e-06	4.52284	0.561933
ENSNVIG00000019665	CCL8	C-C motif chemokine ligand 8	8.89006	51.705	0.0070548	2.54004	0.00210697	3.07473	0.826103
ENSNVIG00000015848	NA	NA	479.343	2749.57	8.44438e-53	2.52008	6.08883e-55	15.6114	0.161425
ENSNVIG00000011089	T11L2	t-complex 11 like 2	211.571	1210.88	3.6834e-28	2.51684	7.57719e-30	11.3481	0.221785
ENSNVIG00000018200	NA	NA	2.36933	13.5434	0.191765	2.51504	0.102904	1.63093	1.54208
ENSNVIG00000021483	STARD10	StAR related lipid transfer domain containing 10	250.461	1428.89	9.31342e-31	2.51224	1.69862e-32	11.8698	0.211649
ENSNVIG00000001430	BACH2	BTB domain and CNC homolog 2	28.1387	160.407	1.60294e-05	2.51111	2.62776e-06	4.69796	0.534511
ENSNVIG00000021071	NA	NA	56.0614	319.31	2.38166e-12	2.50988	1.55735e-13	7.38217	0.339992
ENSNVIG00000023733	CDC14A	cell division cycle 14A	86.1087	486.743	9.31732e-17	2.49893	3.98486e-18	8.67922	0.287921
ENSNVIG00000014579	ELF3	E74 like ETS transcription factor 3	18.8695	106.114	4.89575e-05	2.49149	8.73177e-06	4.44641	0.560337
ENSNVIG00000013622	HSPB8	heat shock protein family B (small) member 8	15077.3	84427.1	1.70976e-92	2.48533	3.14249e-95	20.7047	0.120037
ENSNVIG00000008748	RTN2	reticulon 2	228.977	1276.52	1.02293e-29	2.47894	1.95243e-31	11.6638	0.212534
ENSNVIG00000024588	TMEM145	transmembrane protein 145	3.33208	18.5336	0.117278	2.47565	0.0555798	1.91432	1.29323
ENSNVIG00000007345	ITPRID2	ITPR interacting domain containing 2	898.729	4997.95	1.732e-40	2.47538	1.94675e-42	13.6526	0.181311
ENSNVIG00000024551	NA	NA	7.53487	41.8512	0.0358729	2.47361	0.0136001	2.46766	1.00241
ENSNVIG00000022897	DES	desmin	6.47015	35.8443	0.0244321	2.46987	0.00869959	2.62364	0.941392
ENSNVIG00000012235	REC114	REC114 meiotic recombination protein	2.16731	11.939	0.211379	2.46171	0.116613	1.56915	1.56882
ENSNVIG00000024680	KCNN4	potassium calcium-activated channel subfamily N member 4	717.467	3946.32	3.13666e-44	2.45953	3.05994e-46	14.2766	0.172276
ENSNVIG00000016880	SLC6A2	solute carrier family 6 member 2	12.3621	67.9675	0.00304264	2.45893	0.000821208	3.34555	0.734985
ENSNVIG00000017010	IL20RB	interleukin 20 receptor subunit beta	29.6117	161.77	9.94819e-07	2.44971	1.31367e-07	5.27693	0.46423
ENSNVIG00000018586	NA	NA	3.26659	17.8248	0.112483	2.44803	0.0528781	1.93592	1.26453
ENSNVIG00000007727	RALGAPA2	Ral GTPase activating protein catalytic alpha subunit 2	1031.55	5625.98	3.81845e-05	2.44729	6.6727e-06	4.50387	0.543375
ENSNVIG00000010392	SLC22A7	solute carrier family 22 member 7	2.13457	11.62	0.213228	2.44459	0.117934	1.5635	1.56353
ENSNVIG00000018529	FAM240C	family with sequence similarity 240 member C	2.13598	11.6119	0.213482	2.44263	0.118135	1.56265	1.56313
ENSNVIG00000012582	LAMC2	laminin subunit gamma 2	5.36984	29.1223	0.0382201	2.43918	0.0146223	2.4416	0.999007
ENSNVIG00000012016	LMTK3	lemur tyrosine kinase 3	8.64962	46.8368	0.00754195	2.43693	0.00227336	3.05198	0.798476
ENSNVIG00000017480	FAM110C	family with sequence similarity 110 member C	62.7309	338.257	7.06485e-12	2.43087	4.90934e-13	7.22779	0.336323
ENSNVIG00000008642	RASSF3	Ras association domain family member 3	895.279	4813.81	8.1686e-62	2.42677	4.33087e-64	16.9022	0.143577
ENSNVIG00000013525	CD14	CD14 molecule	7.30076	39.199	0.0144987	2.4247	0.00479155	2.82072	0.859602
ENSNVIG00000004997	STOX2	storkhead box 2	15.9715	85.7392	0.00026865	2.42445	5.63849e-05	4.02745	0.601982
ENSNVIG00000002143	TRIM29	tripartite motif containing 29	74.6833	400.359	2.14334e-12	2.42244	1.39697e-13	7.39662	0.327506
ENSNVIG00000001370	TRIB1	tribbles pseudokinase 1	138.783	741.847	7.84484e-18	2.41829	3.05009e-19	8.96689	0.269691
ENSNVIG00000002956	PLEKHO1	pleckstrin homology domain containing O1	144.118	769.577	2.94019e-23	2.41681	7.73186e-25	10.2911	0.234846
ENSNVIG00000010813	LRRC75A	leucine rich repeat containing 75A	155.298	827.762	1.07027e-21	2.41418	3.13226e-23	9.9284	0.243159
ENSNVIG00000020330	MAP1A	microtubule associated protein 1A	101.168	536.774	9.61518e-18	2.40756	3.7588e-19	8.94384	0.269186
ENSNVIG00000003974	GRB7	growth factor receptor bound protein 7	2.07757	11.0223	0.228208	2.40745	0.128188	1.52129	1.58251
ENSNVIG00000019780	CRTAC1	cartilage acidic protein 1	2.236	11.858	0.226521	2.40686	0.127	1.52604	1.5772
ENSNVIG00000024125	Z385D	zinc finger protein 385D	11.509	61.0008	0.00194176	2.40606	0.000500471	3.4805	0.691297
ENSNVIG00000015055	YPEL5	yippee like 5	676.942	3587.69	7.31011e-44	2.40595	7.28634e-46	14.216	0.169242
ENSNVIG00000009251	NA	NA	60.6146	320.961	3.13549e-11	2.40466	2.31848e-12	7.01385	0.342845
ENSNVIG00000008653	NA	NA	3.99599	21.1463	0.117964	2.40378	0.0559383	1.91152	1.25752
ENSNVIG00000011060	CRHR2	corticotropin releasing hormone receptor 2	2.06909	10.9371	0.241651	2.40216	0.137771	1.48414	1.61855
ENSNVIG00000005829	ANKRD37	ankyrin repeat domain 37	147.279	777.654	1.12816e-20	2.40057	3.61272e-22	9.68153	0.247954
ENSNVIG00000019653	NA	NA	10.6454	56.0207	0.00501941	2.39573	0.00143919	3.18667	0.751797
ENSNVIG00000022476	NA	NA	66.5393	348.77	2.4191e-08	2.39	2.54299e-09	5.95867	0.401096
ENSNVIG00000001013	ENOX1	ecto-NOX disulfide-thiol exchanger 1	21.6988	113.529	2.3705e-05	2.38738	3.99162e-06	4.61182	0.517665
ENSNVIG00000016822	NA	NA	16.2916	85.1979	0.000637646	2.38669	0.000146723	3.79655	0.628645
ENSNVIG00000000959	TSC22D1	TSC22 domain family member 1	2668.32	13925.4	2.26133e-63	2.38372	1.13498e-65	17.1156	0.139271
ENSNVIG00000009204	PLEK2	pleckstrin 2	1.9182	10.0089	0.273753	2.38346	0.16176	1.39918	1.70347
ENSNVIG00000009378	FAT4	FAT atypical cadherin 4	75.3159	392.279	2.71442e-09	2.38085	2.54441e-10	6.32426	0.376463
ENSNVIG00000012711	UBXN2A	UBX domain protein 2A	64.2744	334.666	7.20841e-11	2.38041	5.4881e-12	6.89234	0.34537
ENSNVIG00000010429	TTBK1	tau tubulin kinase 1	2.9918	15.5749	0.156195	2.38014	0.0793673	1.75437	1.35669
ENSNVIG00000013538	APOBEC2	apolipoprotein B mRNA editing enzyme catalytic subunit 2	2.18608	11.3598	0.229716	2.37753	0.129408	1.51644	1.56783
ENSNVIG00000022414	HDAC5	histone deacetylase 5	4007.01	20819.6	4.56352e-64	2.37735	2.19369e-66	17.2111	0.138129
ENSNVIG00000022696	ARVCF	ARVCF delta catenin family member	2508.76	13032.3	2.34858e-58	2.37705	1.378e-60	16.4199	0.144766
ENSNVIG00000003880	ZEB2	zinc finger E-box binding homeobox 2	127.548	659.778	3.28408e-13	2.37094	1.95475e-14	7.65357	0.309782
ENSNVIG00000001175	RASK	KRAS proto-oncogene, GTPase	272.678	1408.38	1.64882e-15	2.36876	7.9026e-17	8.33269	0.284274
ENSNVIG00000006843	AKAP12	A-kinase anchoring protein 12	23.7185	122.411	7.1568e-06	2.36765	1.09786e-06	4.87323	0.485847
ENSNVIG00000021367	GSTT1	NA	191.319	987.262	3.4929e-21	2.36746	1.09878e-22	9.80246	0.241517
ENSNVIG00000023753	VCAM1	vascular cell adhesion molecule 1	146.845	755.666	3.99475e-14	2.36346	2.19703e-15	7.92968	0.298052
ENSNVIG00000020607	ROBO3	roundabout guidance receptor 3	1.88687	9.69905	0.279175	2.36185	0.166171	1.38461	1.70578
ENSNVIG00000021058	KIAA1328	KIAA1328	160.006	818.906	2.27321e-20	2.35557	7.45632e-22	9.60718	0.245188
ENSNVIG00000023917	DCN	decorin	2.96943	15.1851	0.18423	2.3544	0.09778	1.65571	1.42198
ENSNVIG00000015418	ASTL	astacin like metalloendopeptidase	2.1491	10.9851	0.252223	2.35375	0.145671	1.45499	1.6177
ENSNVIG00000022517	CAMK1D	calcium/calmodulin dependent protein kinase ID	75.6706	385.537	3.16175e-14	2.34907	1.72101e-15	7.95996	0.29511
ENSNVIG00000021411	SNCB	synuclein beta	1.85979	9.4686	0.300413	2.34801	0.181679	1.3356	1.75802
ENSNVIG00000004183	ADH4	alcohol dehydrogenase 4 (class II), pi polypeptide	5.11286	26.0239	0.0597039	2.34764	0.0248295	2.24405	1.04616
ENSNVIG00000014882	PKIA	cAMP-dependent protein kinase inhibitor alpha	588.168	2991.95	3.91437e-24	2.34679	9.90629e-26	10.4871	0.223779
ENSNVIG00000016858	MYBPC2	myosin binding protein C, fast type	10.9295	55.3324	0.00612291	2.3399	0.00178935	3.12314	0.749215
ENSNVIG00000019995	TSHZ3	teashirt zinc finger homeobox 3	13.0081	65.6304	0.00185276	2.33495	0.000473863	3.49511	0.668062
ENSNVIG00000008014	VLDLR	very low density lipoprotein receptor	606.474	3056.01	7.39673e-36	2.33313	1.07191e-37	12.833	0.181808
ENSNVIG00000024153	SERINC2	serine incorporator 2	478.296	2402.62	2.23349e-38	2.32864	2.88936e-40	13.2834	0.175304
ENSNVIG00000006210	ZSWIM4	zinc finger SWIM-type containing 4	617.183	3098.92	2.42779e-40	2.32799	2.78031e-42	13.6267	0.170841
ENSNVIG00000023302	COL7A1	collagen type VII alpha 1 chain	281.304	1410.03	7.84339e-35	2.32552	1.19763e-36	12.6446	0.183913
ENSNVIG00000012392	NA	NA	192.129	961.321	3.14644e-25	2.32294	7.27335e-27	10.7311	0.216469
ENSNVIG00000011459	TMC1	transmembrane channel like 1	7.17126	35.8213	0.033843	2.32052	0.0127157	2.49164	0.931324
ENSNVIG00000012793	NA	NA	287.581	1436.2	3.39405e-30	2.32022	6.35814e-32	11.7589	0.197316
ENSNVIG00000024227	C1orf226	chromosome 1 open reading frame 226	467.32	2333.09	4.71838e-38	2.31976	6.17065e-40	13.2265	0.175388
ENSNVIG00000023923	LUM	lumican	6.87348	34.2827	0.0242193	2.31837	0.00861184	2.62709	0.882486
ENSNVIG00000014352	NA	NA	3.80687	18.9871	0.111463	2.31835	0.0523191	1.9405	1.19472
ENSNVIG00000014877	NA	NA	2.10907	10.5185	0.288658	2.31825	0.173088	1.36235	1.70166
ENSNVIG00000003969	CYP51A1	cytochrome P450 family 51 subfamily A member 1	6223.93	31035.3	9.00971e-54	2.31801	6.11432e-56	15.7574	0.147107
ENSNVIG00000018215	NA	NA	27.7196	138.11	3.26624e-06	2.31684	4.7472e-07	5.03626	0.460032
ENSNVIG00000009129	FAM214A	family with sequence similarity 214 member A	139.776	694.848	2.43357e-21	2.31358	7.46621e-23	9.8414	0.235087
ENSNVIG00000020009	NA	NA	75.3118	374.344	2.60644e-13	2.31341	1.5293e-14	7.68506	0.301028
ENSNVIG00000012289	IL11	interleukin 11	8.63929	42.8913	0.0131354	2.3117	0.00429736	2.85547	0.809571
ENSNVIG00000015755	NA	NA	6.94171	34.445	0.020978	2.31093	0.00729469	2.68308	0.861297
ENSNVIG00000002464	NFE2	nuclear factor, erythroid 2	10.0074	49.568	0.00738158	2.30835	0.00221772	3.05941	0.754506
ENSNVIG00000020085	RET	ret proto-oncogene	28.6483	141.659	2.02374e-06	2.3059	2.83834e-07	5.13388	0.449154
ENSNVIG00000005007	COE1	EBF transcription factor 1	124.3	614.481	3.57589e-15	2.30554	1.77455e-16	8.23641	0.27992
ENSNVIG00000010910	TRIM16	tripartite motif containing 16	498.483	2459.39	1.15301e-18	2.30269	4.20581e-20	9.18266	0.250765
ENSNVIG00000001005	CCDC122	coiled-coil domain containing 122	4.98661	24.5927	0.0586534	2.3021	0.0243014	2.25233	1.0221
ENSNVIG00000018651	RARB	retinoic acid receptor beta	2.85423	14.0325	0.181604	2.2976	0.0960654	1.66424	1.38057
ENSNVIG00000004503	ARMC2	armadillo repeat containing 2	15.1453	74.3476	0.000673194	2.29542	0.000155806	3.78163	0.606993
ENSNVIG00000001446	SMTN	smoothelin	3.00396	14.7134	0.16919	2.2922	0.0877047	1.70763	1.34232
ENSNVIG00000009967	SQSTM1	sequestosome 1	29023.8	142142	1.13729e-54	2.29203	7.23571e-57	15.8917	0.144228
ENSNVIG00000023513	NA	NA	18.8035	92.0682	0.000145629	2.2917	2.85724e-05	4.18456	0.547657
ENSNVIG00000019848	VMO1	vitelline membrane outer layer 1 homolog	4.05519	19.8229	0.135119	2.28933	0.0663953	1.83575	1.24708
ENSNVIG00000002455	NA	NA	23.8406	116.396	3.08296e-05	2.28755	5.28502e-06	4.55314	0.502412
ENSNVIG00000024933	CTDSPL	CTD small phosphatase like	2473.56	12064.4	1.83207e-72	2.2861	6.99364e-75	18.3092	0.124861
ENSNVIG00000019206	SLC27A6	solute carrier family 27 member 6	55.818	270.906	7.44406e-11	2.27899	5.68329e-12	6.88737	0.330894
ENSNVIG00000017724	7SK	7SK RNA	2.96698	14.3914	0.150998	2.27814	0.0761928	1.77322	1.28475
ENSNVIG00000020963	YWHAH	tyrosine 3-monooxygenase/tryptophan 5-monooxygenase activation protein eta	7462.79	36174.4	1.65734e-67	2.27718	7.14673e-70	17.6699	0.128873
ENSNVIG00000022618	NA	NA	1.90988	9.20779	0.311598	2.26937	0.190756	1.30835	1.73454
ENSNVIG00000017566	EIF2AK3	eukaryotic translation initiation factor 2 alpha kinase 3	480.441	2303.09	3.20289e-36	2.26114	4.59625e-38	12.8984	0.175304
ENSNVIG00000013952	RAB44	RAB44, member RAS oncogene family	11.6103	55.6331	0.00251919	2.26054	0.000666751	3.4029	0.664297
ENSNVIG00000010216	GBRL1	GABA type A receptor associated protein like 1	4971.18	23752.2	3.77465e-66	2.2564	1.70775e-68	17.49	0.129011
ENSNVIG00000019860	CD83	CD83 molecule	8.50822	40.4632	0.0122641	2.24968	0.0039629	2.8811	0.780841
ENSNVIG00000017616	DUS10	dual specificity phosphatase 10	3.91433	18.5888	0.103096	2.2476	0.0475908	1.981	1.13457
ENSNVIG00000009526	NA	NA	4.78005	22.67	0.0784025	2.24569	0.0343295	2.11618	1.0612
ENSNVIG00000002566	YPEL2	yippee like 2	71.3581	338.048	3.8203e-09	2.24408	3.65664e-10	6.26802	0.358021
ENSNVIG00000015469	NA	NA	2.02991	9.61611	0.270361	2.24404	0.159262	1.40756	1.59428
ENSNVIG00000017967	SGK1	serum/glucocorticoid regulated kinase 1	1723.78	8115.03	1.29714e-52	2.23502	9.62815e-55	15.5821	0.143435
ENSNVIG00000005191	IL10RA	interleukin 10 receptor subunit alpha	14.8856	69.7898	0.000879191	2.22909	0.000208191	3.70886	0.601018
ENSNVIG00000008338	TMEM71	transmembrane protein 71	88.6701	415.594	6.5547e-15	2.22865	3.34547e-16	8.16017	0.273114
ENSNVIG00000010335	HID1	HID1 domain containing	410.668	1918.87	3.24732e-27	2.22422	7.0015e-29	11.152	0.199445
ENSNVIG00000020305	FAM227B	family with sequence similarity 227 member B	1.99858	9.3378	0.27203	2.22411	0.160476	1.40347	1.58472
ENSNVIG00000023632	COL5A3	collagen type V alpha 3 chain	5.99162	27.9722	0.0886855	2.22298	0.0396721	2.05715	1.08061
ENSNVIG00000009507	MSS51	MSS51 mitochondrial translational activator	5.63843	26.2934	0.0514767	2.22134	0.0207312	2.31285	0.960434
ENSNVIG00000003767	NA	NA	1.99717	9.30988	0.297807	2.2208	0.179914	1.34102	1.65605
ENSNVIG00000017549	PAX8	paired box 8	6.61005	30.7888	0.0468211	2.21967	0.0185159	2.35514	0.942483
ENSNVIG00000012052	STARD5	StAR related lipid transfer domain containing 5	904.596	4211.37	7.83368e-35	2.21895	1.19061e-36	12.6451	0.175479
ENSNVIG00000017137	PP14D	NA	1.7307	8.04354	0.327131	2.21647	0.203064	1.27287	1.74132
ENSNVIG00000023748	GLS	glutaminase	1019.4	4720.9	9.96557e-52	2.21134	7.53794e-54	15.4501	0.143128
ENSNVIG00000004706	ALOX15B	arachidonate 15-lipoxygenase type B	38.1805	176.581	8.98787e-07	2.20942	1.1786e-07	5.29678	0.417125
ENSNVIG00000011484	KRT14	keratin 14	435.458	2005.57	9.40428e-38	2.2034	1.25647e-39	13.1729	0.167268
ENSNVIG00000012503	PRUNE2	prune homolog 2 with BCH domain	341.325	1571.63	3.68105e-17	2.20304	1.53269e-18	8.78725	0.250709
ENSNVIG00000022853	PTPRN	protein tyrosine phosphatase receptor type N	50.9732	234.38	3.85631e-09	2.20104	3.69656e-10	6.26633	0.351249
ENSNVIG00000014244	HDAC9	histone deacetylase 9	20.3995	93.7181	0.00016076	2.19979	3.19111e-05	4.15938	0.528874
ENSNVIG00000002000	RNF217	ring finger protein 217	91.7495	420.907	1.99192e-15	2.19773	9.63153e-17	8.30924	0.264492
ENSNVIG00000014837	F164A	zinc finger C2HC-type containing 1A	74.5751	342.079	4.61216e-11	2.19756	3.4495e-12	6.95808	0.315829
ENSNVIG00000005072	EVA1C	eva-1 homolog C	5.39356	24.5873	0.0620366	2.1886	0.0259575	2.22685	0.982826
ENSNVIG00000016170	CTXND2	cortexin domain containing 2	1.84062	8.36836	0.355008	2.18475	0.225337	1.21246	1.80192
ENSNVIG00000014419	MAP1B	microtubule associated protein 1B	1634.01	7423.69	1.15041e-58	2.18372	6.66856e-61	16.4639	0.132637
ENSNVIG00000017953	NUAK2	NUAK family kinase 2	1803.57	8170.28	5.75742e-48	2.17953	5.0468e-50	14.8715	0.146557
ENSNVIG00000018907	ADGRV1	adhesion G protein-coupled receptor V1	65.2405	295.158	6.32274e-09	2.17765	6.22173e-10	6.18471	0.352102
ENSNVIG00000015066	CATSPER1	cation channel sperm associated 1	5.70258	25.7847	0.0552012	2.17683	0.0225238	2.28142	0.954157
ENSNVIG00000015443	ADRA2B	adrenoceptor alpha 2B	6.43669	28.9863	0.0385579	2.17098	0.0147652	2.43809	0.890445
ENSNVIG00000023318	IGFBP6	insulin like growth factor binding protein 6	4940.25	22231.7	4.37302e-25	2.16996	1.02633e-26	10.6992	0.202815
ENSNVIG00000011268	NA	NA	1.82789	8.2234	0.306569	2.16956	0.186594	1.32072	1.6427
ENSNVIG00000018116	GBG11	G protein subunit gamma 11	666.636	2996.89	4.9724e-22	2.1685	1.42008e-23	10.007	0.216698
ENSNVIG00000021245	MTUS1	microtubule associated scaffold protein 1	10.3786	46.4254	0.00830299	2.1613	0.00253562	3.01906	0.715885
ENSNVIG00000002544	NA	NA	5.42668	24.2259	0.058381	2.15841	0.0241679	2.25445	0.9574
ENSNVIG00000013368	CLCF1	cardiotrophin like cytokine factor 1	21.8943	97.6692	6.8468e-05	2.15735	1.25552e-05	4.36772	0.493931
ENSNVIG00000001810	ARHGEF9	Cdc42 guanine nucleotide exchange factor 9	21.2303	94.4357	8.84517e-05	2.15321	1.65886e-05	4.30646	0.499995
ENSNVIG00000001216	CSF1R	colony stimulating factor 1 receptor	33.0921	147.192	3.68901e-06	2.15314	5.38514e-07	5.01206	0.429593
ENSNVIG00000010594	KLF9	Kruppel like factor 9	36.2728	160.895	1.47541e-05	2.14916	2.40618e-06	4.71592	0.455723
ENSNVIG00000009222	PLA2G4A	phospholipase A2 group IVA	102.197	453.09	2.46363e-16	2.14845	1.09371e-17	8.56363	0.250881
ENSNVIG00000015623	CORO2B	coronin 2B	1.79091	7.93018	0.32689	2.14666	0.202845	1.27349	1.68565
ENSNVIG00000021462	FDFT1	farnesyl-diphosphate farnesyltransferase 1	4682.37	20709.1	8.66463e-64	2.14496	4.22635e-66	17.173	0.124903
ENSNVIG00000014962	NR4A3	nuclear receptor subfamily 4 group A member 3	1.91896	8.48651	0.383133	2.14485	0.249608	1.1513	1.86298
ENSNVIG00000011858	E3W9A1	NA	324.074	1431.3	1.14366e-24	2.14293	2.78921e-26	10.6062	0.202045
ENSNVIG00000023388	UB2D1	ubiquitin conjugating enzyme E2 D1	407.796	1797.36	3.13562e-24	2.13996	7.89114e-26	10.5085	0.20364
ENSNVIG00000009166	PAPPA	pappalysin 1	38.2216	168.144	0.000328842	2.13724	7.03201e-05	3.9752	0.537643
ENSNVIG00000013656	WWTR1	WW domain containing transcription regulator 1	2024.53	8854.64	7.02104e-41	2.12885	7.79233e-43	13.7192	0.155173
ENSNVIG00000005055	CASP3	caspase 3	414.179	1810.05	2.70397e-30	2.1277	5.04629e-32	11.7784	0.180645
ENSNVIG00000024506	NA	NA	2059.27	8995.24	2.00665e-49	2.12703	1.63131e-51	15.0995	0.140867
ENSNVIG00000024272	INHBA	inhibin subunit beta A	489.711	2138.82	9.00794e-25	2.12681	2.1778e-26	10.6293	0.20009
ENSNVIG00000003851	ABHD5	abhydrolase domain containing 5	477.156	2080.39	3.82476e-35	2.12432	5.70497e-37	12.7028	0.167233
ENSNVIG00000018370	ADCY7	adenylate cyclase 7	197.849	862.583	6.11332e-12	2.12426	4.23579e-13	7.24781	0.29309
ENSNVIG00000023330	NA	NA	9.22729	40.0137	0.0193635	2.11652	0.0066539	2.71369	0.779941
ENSNVIG00000002391	LARP6	La ribonucleoprotein 6, translational regulator	465.796	2015.66	5.73746e-37	2.11348	7.90898e-39	13.0333	0.16216
ENSNVIG00000003618	COCH	cochlin	3.64181	15.7581	0.13532	2.11336	0.0665136	1.83495	1.15173
ENSNVIG00000000477	SORBS1	sorbin and SH3 domain containing 1	22.0574	95.4068	0.00031537	2.11283	6.73276e-05	3.98554	0.530124
ENSNVIG00000024554	SYUG	synuclein gamma	10.7941	46.6708	0.00786631	2.11228	0.00238836	3.03714	0.695485
ENSNVIG00000011241	NA	NA	1.90223	8.20558	0.34979	2.10891	0.220986	1.22391	1.72309
ENSNVIG00000014327	PROB1	proline rich basic protein 1	1.74239	7.50643	0.336628	2.10706	0.210458	1.25231	1.68254
ENSNVIG00000008672	LRRC6	leucine rich repeat containing 6	75.3066	322.816	1.70953e-09	2.09986	1.55532e-10	6.39985	0.328112
ENSNVIG00000008354	KLC3	kinesin light chain 3	8.58017	36.7573	0.0235749	2.09896	0.00834939	2.6376	0.795781
ENSNVIG00000011571	BTBD11	BTB domain containing 11	15.5035	66.2042	0.010101	2.09433	0.00317441	2.95032	0.709865
ENSNVIG00000006489	NA	NA	10.515	44.7406	0.0120658	2.08913	0.00388604	2.88727	0.723567
ENSNVIG00000013940	PDGFC	platelet derived growth factor C	3.47819	14.7941	0.166447	2.08861	0.0859721	1.71704	1.2164
ENSNVIG00000007969	NSG1	neuronal vesicle trafficking associated 1	3675.72	15631.6	1.07506e-56	2.08837	6.6118e-59	16.1833	0.129044
ENSNVIG00000000090	STX3	syntaxin 3	161.085	681.845	3.50636e-15	2.08162	1.73757e-16	8.23893	0.252656
ENSNVIG00000009260	NRN1L	neuritin 1 like	1.60586	6.79483	0.376122	2.08109	0.243314	1.16674	1.78367
ENSNVIG00000004860	NA	NA	5.96733	25.2022	0.0556779	2.07839	0.0227537	2.27754	0.912559
ENSNVIG00000015590	PLB1	phospholipase B1	1.59738	6.74511	0.388898	2.07814	0.254573	1.13931	1.82403
ENSNVIG00000015878	ZNF568	zinc finger protein 568	5.44771	22.9636	0.0919553	2.07563	0.0414664	2.03884	1.01805
ENSNVIG00000009768	GPR85	G protein-coupled receptor 85	4.08348	17.2122	0.153079	2.07556	0.0774375	1.76575	1.17545
ENSNVIG00000010275	IDI1	isopentenyl-diphosphate delta isomerase 1	23053.7	97074.5	1.59216e-31	2.07409	2.79128e-33	12.02	0.172554
ENSNVIG00000003258	NA	H2B clustered histone 21	122.956	516.04	8.58212e-08	2.06934	9.69478e-09	5.73598	0.360765
ENSNVIG00000020608	CCD69	coiled-coil domain containing 69	68.0308	284.729	2.30335e-10	2.06533	1.86437e-11	6.71627	0.307512
ENSNVIG00000010329	SH2D3C	SH2 domain containing 3C	1.85655	7.76059	0.419418	2.06354	0.281282	1.07744	1.91522
ENSNVIG00000014271	NA	NA	12.0735	50.3811	0.00541224	2.06104	0.00156291	3.16274	0.651664
ENSNVIG00000016916	ETS2	ETS proto-oncogene 2, transcription factor	274.949	1146.66	1.19105e-25	2.0602	2.69431e-27	10.8225	0.190363
ENSNVIG00000001815	RHOC	ras homolog family member C	6135.47	25582.7	2.15186e-30	2.05992	3.98548e-32	11.7982	0.174596
ENSNVIG00000016113	NA	NA	13.7676	57.3304	0.0032449	2.05802	0.000883366	3.32526	0.618906
ENSNVIG00000021471	DUOX2	dual oxidase 2	18.9552	78.9155	0.00288031	2.05772	0.000772508	3.36246	0.611968
ENSNVIG00000008004	NA	NA	43.8832	182.06	6.93292e-06	2.05268	1.06106e-06	4.87996	0.420633
ENSNVIG00000005939	NA	NA	2.7575	11.433	0.279624	2.05177	0.166458	1.38367	1.48284
ENSNVIG00000008659	UROK	plasminogen activator, urokinase	8.37898	34.6835	0.0279144	2.0494	0.0101487	2.57072	0.79721
ENSNVIG00000002928	PDE1B	phosphodiesterase 1B	60.3325	249.121	7.37374e-08	2.04584	8.29325e-09	5.76239	0.355034
ENSNVIG00000017106	HBP1	HMG-box transcription factor 1	1395.31	5756.8	5.82671e-49	2.04468	4.90158e-51	15.0268	0.136069
ENSNVIG00000024624	LRC23	leucine rich repeat containing 23	4.04413	16.6806	0.149576	2.04427	0.0752428	1.77898	1.14912
ENSNVIG00000002317	PNRC1	proline rich nuclear receptor coactivator 1	1950.51	8042.88	3.80914e-38	2.04386	4.95463e-40	13.243	0.154335
ENSNVIG00000006796	CLU	clusterin	5125.97	21096.1	1.21517e-40	2.04108	1.35725e-42	13.6789	0.149214
ENSNVIG00000023996	F214B	family with sequence similarity 214 member B	1794.11	7366.9	7.37946e-51	2.03779	5.73831e-53	15.3187	0.133027
ENSNVIG00000000769	DHRS1	dehydrogenase/reductase 1	927.123	3803.51	2.63016e-36	2.0365	3.73719e-38	12.9143	0.157693
ENSNVIG00000007908	MELTF	melanotransferrin	3.49978	14.3571	0.169373	2.03643	0.0878233	1.70699	1.19299
ENSNVIG00000024417	BPIFC	BPI fold containing family C	3.6163	14.8289	0.200303	2.03583	0.108846	1.6034	1.26969
ENSNVIG00000011147	CRBL2	cAMP responsive element binding protein like 2	201.878	827.054	2.53798e-19	2.0345	8.86302e-21	9.34882	0.217621
ENSNVIG00000011741	ACLY	ATP citrate lyase	21829.7	89305.2	1.95401e-22	2.03245	5.3595e-24	10.103	0.201174
ENSNVIG00000018086	KCNMB3	potassium calcium-activated channel subfamily M regulatory beta subunit 3	1.80401	7.36361	0.388913	2.02921	0.254611	1.13922	1.78122
ENSNVIG00000023499	NA	NA	35.2923	144.006	3.93407e-06	2.02871	5.77068e-07	4.99874	0.405844
ENSNVIG00000005075	HES3	hes family bHLH transcription factor 3	1.68304	6.86362	0.407332	2.0279	0.270416	1.1021	1.84003
ENSNVIG00000016813	LUZP2	leucine zipper protein 2	3.37053	13.7337	0.226247	2.02667	0.126814	1.52679	1.32741
ENSNVIG00000024391	IFIT3	interferon induced protein with tetratricopeptide repeats 3	168.642	686.387	4.33648e-12	2.02506	2.93677e-13	7.29726	0.277509
ENSNVIG00000000978	HYAL1	hyaluronidase 1	122.234	496.683	1.74879e-13	2.02268	1.01372e-14	7.73752	0.261411
ENSNVIG00000024387	RAB39A	RAB39A, member RAS oncogene family	7.95437	32.3101	0.0426807	2.02216	0.0166306	2.39477	0.844406
ENSNVIG00000003740	EFHD1	EF-hand domain family member D1	15.0343	61.0172	0.00185777	2.02096	0.000476064	3.49387	0.57843
ENSNVIG00000011042	NA	NA	2.70331	10.9408	0.278171	2.01692	0.165318	1.38741	1.45373
ENSNVIG00000000403	C6	complement C6	5.36966	21.6745	0.104044	2.01309	0.0481193	1.97631	1.01861
ENSNVIG00000009555	TBX20	T-box transcription factor 20	103.44	417.318	6.07805e-06	2.01236	9.22062e-07	4.90758	0.410051
ENSNVIG00000006523	TBXA2R	thromboxane A2 receptor	7.42049	29.9234	0.050453	2.01169	0.020244	2.32179	0.866435
ENSNVIG00000005302	PKP3	plakophilin 3	13.2117	53.2507	0.0111852	2.01098	0.00356525	2.91427	0.690047
ENSNVIG00000019647	TBC1D9	TBC1 domain family member 9	333.42	1343.55	1.3041e-17	2.01064	5.22708e-19	8.90734	0.225729
ENSNVIG00000008633	GSTA5	glutathione S-transferase alpha 5	25.1831	101.29	8.6807e-05	2.00796	1.62495e-05	4.31103	0.465774
ENSNVIG00000018305	BTBD8	BTB domain containing 8	9.123	36.6841	0.027122	2.00758	0.00981461	2.58229	0.777439
ENSNVIG00000002108	STXB6	syntaxin binding protein 6	7.34181	29.4169	0.0410247	2.00244	0.0158722	2.41184	0.830253
ENSNVIG00000015704	KLHL3	kelch like family member 3	7.71608	30.807	0.0682582	1.99732	0.0290626	2.18264	0.915093
ENSNVIG00000020014	NA	NA	54.0972	215.525	1.75909e-06	1.99423	2.43482e-07	5.16265	0.386281
ENSNVIG00000006946	RIPK2	receptor interacting serine/threonine kinase 2	203.931	811.745	4.36934e-17	1.99294	1.82854e-18	8.76739	0.227313
ENSNVIG00000006714	NA	NA	1.64747	6.55566	0.368038	1.99249	0.236392	1.18405	1.68277
ENSNVIG00000000990	C16orf89	chromosome 16 open reading frame 89	378.298	1502.88	1.23046e-17	1.99014	4.88844e-19	8.91477	0.223241
ENSNVIG00000003714	NA	NA	1.64323	6.52259	0.369258	1.98891	0.237331	1.18168	1.68312
ENSNVIG00000017532	TM7SF2	transmembrane 7 superfamily member 2	266.186	1056.37	1.95332e-21	1.9886	5.93755e-23	9.86442	0.201594
ENSNVIG00000000273	LAMA2	laminin subunit alpha 2	8.45268	33.5264	0.0285527	1.98782	0.010407	2.562	0.775884
ENSNVIG00000020027	ICA1	islet cell autoantigen 1	20.1657	79.9143	0.000444825	1.98655	9.79836e-05	3.89553	0.509956
ENSNVIG00000016022	NA	NA	1.63899	6.49396	0.380973	1.98629	0.247581	1.15624	1.71788
ENSNVIG00000022207	NA	synaptogyrin 3	274.475	1087.39	7.22941e-22	1.98613	2.09022e-23	9.96866	0.199237
ENSNVIG00000022895	MEIOC	meiosis specific with coiled-coil domain	1.64039	6.48877	0.381393	1.9839	0.248016	1.15518	1.71739
ENSNVIG00000014848	CD109	CD109 molecule	654.322	2584.04	3.39667e-17	1.98156	1.40292e-18	8.79718	0.225249
ENSNVIG00000010324	NA	NA	7.10423	28.0066	0.0621283	1.97902	0.0260048	2.22614	0.888991
ENSNVIG00000003863	PRDM1	PR/SET domain 1	35.5557	140.021	1.28844e-05	1.97749	2.07757e-06	4.74573	0.416689
ENSNVIG00000000910	LSMEM2	leucine rich single-pass membrane protein 2	2.36996	9.3331	0.282191	1.97749	0.168392	1.37739	1.43568
ENSNVIG00000003602	NATD1	N-acetyltransferase domain containing 1	254.065	997.864	2.83789e-15	1.97365	1.38825e-16	8.26574	0.238774
ENSNVIG00000017756	HEPACAM2	HEPACAM family member 2	5.09629	19.9543	0.0987916	1.96918	0.0452265	2.00254	0.983343
ENSNVIG00000004202	ATG14	autophagy related 14	146.13	571.217	2.72361e-16	1.96678	1.21683e-17	8.55133	0.229998
ENSNVIG00000016576	ECM1	extracellular matrix protein 1	1267.86	4949.07	5.81766e-33	1.96476	9.58232e-35	12.2954	0.159796
ENSNVIG00000009587	ZFP2	ZFP2 zinc finger protein	4.84277	18.8883	0.103452	1.96359	0.0477917	1.97922	0.992104
ENSNVIG00000011288	ZRAS1	NA	20.3808	79.4071	0.000587986	1.96206	0.000134007	3.81898	0.513766
ENSNVIG00000000414	HTR5A	5-hydroxytryptamine receptor 5A	3.22075	12.5357	0.227064	1.96058	0.127369	1.52456	1.286
ENSNVIG00000019405	CCDC28A	coiled-coil domain containing 28A	176.119	684.081	3.42787e-15	1.95762	1.69382e-16	8.24198	0.237518
ENSNVIG00000010312	LGMN	legumain	9833.4	38190.3	1.08864e-46	1.95745	9.92754e-49	14.6707	0.133425
ENSNVIG00000011263	MYO1B	myosin IB	206.096	796.832	6.3714e-14	1.95096	3.56269e-15	7.86943	0.247916
ENSNVIG00000013670	CST3	cystatin C	24384	94243.5	3.25689e-29	1.95045	6.40051e-31	11.5623	0.168692
ENSNVIG00000002027	BAIAP2L2	BAR/IMD domain containing adaptor protein 2 like 2	1.5933	6.15182	0.398534	1.94899	0.26274	1.11994	1.74027
ENSNVIG00000007652	STAP2	signal transducing adaptor family member 2	152.945	588.692	3.31229e-13	1.9445	1.97389e-14	7.65232	0.254106
ENSNVIG00000019842	LZTS3	leucine zipper tumor suppressor family member 3	1147.34	4413.97	1.79778e-38	1.94378	2.31299e-40	13.3001	0.146149
ENSNVIG00000017213	VNN1	vanin 1	18.0307	69.2378	0.00102737	1.94111	0.000248236	3.66407	0.529767
ENSNVIG00000013693	TAOK3	TAO kinase 3	444.042	1703.66	1.30432e-29	1.93987	2.49874e-31	11.6427	0.166616
ENSNVIG00000013651	NA	NA	6.13733	23.537	0.0801569	1.93925	0.0352202	2.10582	0.920901
ENSNVIG00000009178	AP3M2	adaptor related protein complex 3 subunit mu 2	3.1668	12.1379	0.212163	1.93843	0.11721	1.56659	1.23735
ENSNVIG00000013201	PTPRCAP	protein tyrosine phosphatase receptor type C associated protein	4.17602	15.9967	0.153824	1.93757	0.0778472	1.76332	1.09882
ENSNVIG00000020515	INSC	INSC spindle orientation adaptor protein	3.81305	14.604	0.206334	1.93734	0.113071	1.58454	1.22265
ENSNVIG00000006779	SCARA3	scavenger receptor class A member 3	315.475	1207.82	1.96218e-22	1.93681	5.40966e-24	10.1021	0.191724
ENSNVIG00000000612	PTCHD1	patched domain containing 1	26.3832	100.917	0.00016742	1.93548	3.33752e-05	4.14912	0.466479
ENSNVIG00000015794	HHLA2	HERV-H LTR-associating 2	1.58198	6.05045	0.402864	1.93531	0.266335	1.11154	1.7411
ENSNVIG00000008680	TNFRSF21	TNF receptor superfamily member 21	370.483	1415.98	7.97065e-25	1.93432	1.91575e-26	10.6412	0.181776
ENSNVIG00000004795	IDH1	isocitrate dehydrogenase (NADP(+)) 1	1283.35	4900.65	2.93124e-43	1.93306	2.98387e-45	14.117	0.136931
ENSNVIG00000011913	CYP4F8	cytochrome P450 family 4 subfamily F member 8	23.6924	90.3903	0.000287982	1.93175	6.10328e-05	4.00878	0.481879
ENSNVIG00000000225	MYO1E	myosin IE	1017.45	3880.42	1.68115e-36	1.93126	2.36497e-38	12.9495	0.149138
ENSNVIG00000004578	MAP2	microtubule associated protein 2	238.127	907.877	1.05159e-11	1.93076	7.41894e-13	7.17148	0.269228
ENSNVIG00000009457	PRSS48	serine protease 48	1.71616	6.54197	0.410313	1.93054	0.273146	1.09585	1.76169
ENSNVIG00000009258	NA	NA	14.7068	55.9908	0.00603438	1.92871	0.00176049	3.12792	0.616611
ENSNVIG00000008175	KLHL31	kelch like family member 31	14.0064	53.3078	0.00521613	1.92826	0.00150112	3.17447	0.607428
ENSNVIG00000007486	NA	NA	1.71333	6.51745	0.391509	1.92751	0.256865	1.13383	1.69999
ENSNVIG00000001137	NA	NA	3.27814	12.4641	0.221394	1.92683	0.123562	1.53999	1.2512
ENSNVIG00000012439	HSD17B14	hydroxysteroid 17-beta dehydrogenase 14	11.4018	43.3292	0.019371	1.92608	0.00665783	2.71349	0.709817
ENSNVIG00000014829	PRKX	protein kinase X-linked	724.903	2754.66	1.40269e-20	1.92601	4.54143e-22	9.65811	0.199419
ENSNVIG00000019408	TSC22D3	TSC22 domain family member 3	5990.14	22702.5	1.90315e-28	1.92219	3.86118e-30	11.4069	0.168511
ENSNVIG00000014664	ARMCX3	armadillo repeat containing X-linked 3	8.99114	34.0084	0.0266638	1.91932	0.00963372	2.58871	0.741419
ENSNVIG00000004820	CLDN3	claudin 3	1.56338	5.91179	0.443781	1.91892	0.303023	1.02997	1.86308
ENSNVIG00000008341	NA	NA	7.26509	27.4009	0.0466823	1.91517	0.0184538	2.35638	0.812758
ENSNVIG00000024230	SPATA46	spermatogenesis associated 46	1.5549	5.84744	0.446143	1.91098	0.305356	1.02502	1.86434
ENSNVIG00000013689	HMGCR	3-hydroxy-3-methylglutaryl-CoA reductase	2444.78	9193.12	7.57868e-14	1.91085	4.25919e-15	7.84706	0.243512
ENSNVIG00000005328	METTL24	methyltransferase like 24	19.9538	74.9927	0.000838285	1.91008	0.00019769	3.72195	0.513194
ENSNVIG00000013149	PBLD	phenazine biosynthesis like protein domain containing	1.45394	5.46322	0.449	1.90979	0.307755	1.01994	1.87244
ENSNVIG00000000462	SAT1	spermidine/spermine N1-acetyltransferase 1	3629.62	13632.7	1.47765e-23	1.90918	3.84401e-25	10.3581	0.184317
ENSNVIG00000002024	KMO	kynurenine 3-monooxygenase	21.9829	82.48	0.000703701	1.90766	0.000163613	3.76944	0.506086
ENSNVIG00000001772	C5orf52	chromosome 5 open reading frame 52	1.68625	6.32652	0.386913	1.9076	0.252811	1.14355	1.66814
ENSNVIG00000022661	NA	NA	7.84162	29.4061	0.0753481	1.90689	0.0326619	2.13622	0.89265
ENSNVIG00000006919	PTK2B	protein tyrosine kinase 2 beta	320.276	1200.33	2.66594e-22	1.90605	7.46299e-24	10.0705	0.189271
ENSNVIG00000023066	NA	NA	6.36578	23.8321	0.0757943	1.90449	0.0328952	2.13336	0.892721
ENSNVIG00000021691	H2AJ	H2A.J histone	913.64	3418.11	1.24941e-21	1.9035	3.70072e-23	9.91176	0.192045
ENSNVIG00000018860	MBLC2	metallo-beta-lactamase domain containing 2	30.4136	113.667	5.16268e-05	1.90203	9.27355e-06	4.43345	0.429017
ENSNVIG00000014540	RIIAD1	regulatory subunit of type II PKA R-subunit domain containing 1	1.68765	6.29637	0.415829	1.8995	0.278228	1.08431	1.75181
ENSNVIG00000015307	CAMK2N2	calcium/calmodulin dependent protein kinase II inhibitor 2	14.8314	55.2263	0.0162755	1.8967	0.00545239	2.77902	0.682507
ENSNVIG00000015989	FBXL16	F-box and leucine rich repeat protein 16	32.7434	121.744	2.15996e-05	1.89458	3.61418e-06	4.63242	0.408983
ENSNVIG00000024394	NA	NA	36.5322	135.567	2.03739e-05	1.89176	3.40189e-06	4.64493	0.407274
ENSNVIG00000006432	B4GALNT2	beta-1,4-N-acetyl-galactosaminyltransferase 2	2.27645	8.44603	0.308368	1.89149	0.18819	1.31595	1.43735
ENSNVIG00000011388	NA	NA	2.27786	8.44162	0.308795	1.88984	0.188507	1.31501	1.43713
ENSNVIG00000018005	PPP2R5B	protein phosphatase 2 regulatory subunit B'beta	657.573	2435.05	4.76186e-33	1.88873	7.77598e-35	12.3123	0.153402
ENSNVIG00000010239	NA	NA	62.2626	230.422	4.15682e-08	1.88784	4.52825e-09	5.86364	0.321958
ENSNVIG00000009938	NA	NA	3.08885	11.403	0.2439	1.88427	0.139452	1.47783	1.27502
ENSNVIG00000013499	SERPINB5	serpin family B member 5	13.566	50.0404	0.00685484	1.8831	0.00203814	3.08462	0.610479
ENSNVIG00000008499	CILK1	intestinal cell kinase	329.671	1212.48	9.87451e-14	1.87887	5.61924e-15	7.81221	0.240504
ENSNVIG00000011910	NA	NA	11.7574	43.1747	0.0127034	1.87662	0.00412911	2.86813	0.654301
ENSNVIG00000000068	CN028	chromosome 14 open reading frame 28	16.1064	59.0956	0.00282078	1.87542	0.000754624	3.36892	0.556682
ENSNVIG00000014457	NA	NA	56.7442	208.091	9.54693e-07	1.87467	1.25799e-07	5.28486	0.354724
ENSNVIG00000024243	NA	NA	24.457	89.6558	0.00040641	1.87415	8.86885e-05	3.91962	0.478145
ENSNVIG00000003425	PRVA	parvalbumin	9.46112	34.5501	0.0249819	1.86861	0.00893597	2.61449	0.714711
ENSNVIG00000014792	BTC	betacellulin	18.7695	68.5235	0.00112487	1.86821	0.000274338	3.6384	0.51347
ENSNVIG00000019890	TBCC1	TBCC domain containing 1	124.882	455.772	5.14e-11	1.86775	3.85882e-12	6.94226	0.26904
ENSNVIG00000005956	UNC79	unc-79 homolog, NALCN channel complex subunit	12.1579	44.2764	0.0159513	1.86464	0.00532912	2.78644	0.669186
ENSNVIG00000020345	ROP1L	rhophilin associated tail protein 1 like	36.4226	132.494	2.4778e-05	1.86302	4.18104e-06	4.60217	0.404813
ENSNVIG00000013170	NA	NA	1.63208	5.9253	0.413532	1.86018	0.275993	1.08936	1.70758
ENSNVIG00000003844	FMNL2	formin like 2	14.3673	52.1486	0.00862733	1.85984	0.00264551	3.00618	0.618672
ENSNVIG00000014205	THEM5	thioesterase superfamily member 5	13.9744	50.6943	0.00557649	1.85904	0.00161311	3.15353	0.589511
ENSNVIG00000002914	CALCRL	calcitonin receptor like receptor	25.5896	92.6688	0.000543689	1.85652	0.000122797	3.84047	0.48341
ENSNVIG00000017503	PRR9	proline rich 9	5.95871	21.5742	0.10228	1.85624	0.0471561	1.9849	0.935182
ENSNVIG00000017773	MARK1	microtubule affinity regulating kinase 1	294.519	1062.72	2.69805e-22	1.85133	7.57195e-24	10.069	0.183864
ENSNVIG00000006728	PLEKHG1	pleckstrin homology and RhoGEF domain containing G1	1.62359	5.85739	0.422192	1.85107	0.283531	1.07242	1.72606
ENSNVIG00000015272	HSPA1L	heat shock protein family A (Hsp70) member 1 like	15.5294	56.0194	0.003482	1.85092	0.000957267	3.30279	0.560411
ENSNVIG00000016300	YPEL4	yippee like 4	13.9002	50.1415	0.00528926	1.8509	0.00152404	3.17007	0.583868
ENSNVIG00000004755	NA	NA	8.5319	30.7727	0.0387521	1.85071	0.0148505	2.436	0.759733
ENSNVIG00000014785	CAPS	calcyphosine	177.646	640.587	2.68915e-15	1.85039	1.30789e-16	8.27286	0.22367
ENSNVIG00000024292	NA	NA	77.8873	280.707	2.48353e-10	1.84961	2.01899e-11	6.70464	0.275869
ENSNVIG00000014483	DSTN	destrin, actin depolymerizing factor	414.657	1493.12	1.58538e-25	1.84834	3.62836e-27	10.7952	0.171219
ENSNVIG00000008076	NA	NA	4.11562	14.8017	0.200369	1.84658	0.10891	1.60311	1.15187
ENSNVIG00000022982	ARF1	NA	1141.7	4104.66	7.72646e-40	1.84608	9.01221e-42	13.5405	0.136337
ENSNVIG00000016172	FSIP1	fibrous sheath interacting protein 1	1.62924	5.8572	0.445408	1.84601	0.304569	1.02668	1.79803
ENSNVIG00000024841	FRMD4A	FERM domain containing 4A	76.1626	273.646	1.49588e-08	1.84516	1.53331e-09	6.04082	0.305448
ENSNVIG00000010057	GTPBP2	GTP binding protein 2	1485	5319.24	1.32401e-30	1.84076	2.4335e-32	11.8397	0.155473
ENSNVIG00000005147	DENND2C	DENN domain containing 2C	9.0378	32.3306	0.03942	1.83886	0.015151	2.42875	0.757122
ENSNVIG00000019820	RGS9BP	regulator of G protein signaling 9 binding protein	3.85199	13.7712	0.188484	1.83798	0.100717	1.64139	1.11977
ENSNVIG00000014028	PLAG1	PLAG1 zinc finger	3.12479	11.1541	0.227102	1.83574	0.127454	1.52422	1.20438
ENSNVIG00000013694	TM4SF1	transmembrane 4 L six family member 1	30496.3	108854	8.2323e-38	1.83569	1.09407e-39	13.1834	0.139243
ENSNVIG00000007025	TM117	transmembrane protein 117	138.477	493.927	2.13087e-13	1.83466	1.24273e-14	7.71158	0.23791
ENSNVIG00000008712	ADAM12	ADAM metallopeptidase domain 12	2.32088	8.26125	0.3242	1.83169	0.200448	1.28027	1.4307
ENSNVIG00000020691	PDLIM7	PDZ and LIM domain 7	2668.32	9497.51	1.13729e-38	1.83162	1.45518e-40	13.3347	0.137358
ENSNVIG00000022123	DOCK11	dedicator of cytokinesis 11	22.4823	79.8903	0.000828136	1.82923	0.000194945	3.72548	0.491006
ENSNVIG00000016894	CAMK1G	calcium/calmodulin dependent protein kinase IG	11.4076	40.5155	0.0175572	1.82848	0.00593888	2.75114	0.664627
ENSNVIG00000013392	CREM	cAMP responsive element modulator	106.535	378.176	2.46769e-10	1.82773	2.00436e-11	6.7057	0.272564
ENSNVIG00000003734	CD68	CD68 molecule	190.719	676.33	2.80447e-16	1.82628	1.25494e-17	8.54777	0.213656
ENSNVIG00000013550	TSPO2	translocator protein 2	154.23	546.342	6.70221e-13	1.82472	4.13617e-14	7.55664	0.241472
ENSNVIG00000016143	CHIT1	chitinase 1	3.00969	10.6598	0.267039	1.82449	0.156795	1.41593	1.28854
ENSNVIG00000015724	CITED4	Cbp/p300 interacting transactivator with Glu/Asp rich carboxy-terminal domain 4	252.584	894.474	1.67991e-06	1.82428	2.31216e-07	5.17231	0.352701
ENSNVIG00000001620	ARHGEF12	Rho guanine nucleotide exchange factor 12	507.406	1793.91	2.52737e-07	1.8219	3.05335e-08	5.53835	0.328961
ENSNVIG00000021188	PLGRKT	plasminogen receptor with a C-terminal lysine	23.8015	84.1256	0.00122288	1.82149	0.000301008	3.61443	0.50395
ENSNVIG00000000065	ENHO	energy homeostasis associated	193.096	680.187	8.34442e-13	1.81661	5.21453e-14	7.52643	0.241364
ENSNVIG00000024988	FMO4	flavin containing dimethylaniline monoxygenase 4	2.28814	8.05339	0.310599	1.81542	0.189947	1.31074	1.38504
ENSNVIG00000005826	NA	NA	68.765	241.717	3.72106e-08	1.81357	4.00621e-09	5.88394	0.308224
ENSNVIG00000016999	C1orf54	chromosome 1 open reading frame 54	119.538	420.132	2.03122e-08	1.81338	2.11795e-09	5.98849	0.302811
ENSNVIG00000019938	M1AP	meiosis 1 associated protein	3.64386	12.8067	0.206913	1.81337	0.113549	1.58244	1.14593
ENSNVIG00000003253	TST	thiosulfate sulfurtransferase	512.508	1801.21	5.70089e-20	1.81332	1.93442e-21	9.50849	0.190706
ENSNVIG00000023769	ICAM1	intercellular adhesion molecule 1	12.828	45.0702	0.0115581	1.81288	0.00369638	2.90297	0.62449
ENSNVIG00000024195	ANKRD35	ankyrin repeat domain 35	18.0113	63.0789	0.00230277	1.80825	0.000603936	3.42984	0.527211
ENSNVIG00000018034	KCIP2	potassium voltage-gated channel interacting protein 2	5.95508	20.8391	0.108236	1.8071	0.0504302	1.9563	0.923734
ENSNVIG00000005919	PRIMA1	proline rich membrane anchor 1	4.39905	15.3733	0.313175	1.80516	0.192077	1.30446	1.38384
ENSNVIG00000022952	MSMO1	methylsterol monooxygenase 1	1410.5	4906.64	8.62451e-36	1.79853	1.26203e-37	12.8203	0.140287
ENSNVIG00000011445	ILEU	serpin family B member 1	745.099	2585.15	7.57745e-31	1.79474	1.37129e-32	11.8877	0.150975
ENSNVIG00000011205	TMEFF2	transmembrane protein with EGF like and two follistatin like domains 2	21.0943	73.138	0.00338946	1.79377	0.000927752	3.31157	0.541667
ENSNVIG00000010527	ZFP36	ZFP36 ring finger protein	848.763	2938.61	2.14676e-29	1.7917	4.18851e-31	11.5986	0.154475
ENSNVIG00000007507	CBLC	Cbl proto-oncogene C	6.95196	24.0686	0.0869197	1.79166	0.0387593	2.06673	0.866905
ENSNVIG00000008128	PPP1R36	protein phosphatase 1 regulatory subunit 36	124.194	429.896	2.39922e-10	1.7914	1.94536e-11	6.71007	0.266971
ENSNVIG00000007475	TRPM2	transient receptor potential cation channel subfamily M member 2	4.50655	15.5813	0.179287	1.78972	0.0944849	1.6722	1.07028
ENSNVIG00000022508	SLC19A2	solute carrier family 19 member 2	1420.87	4905.07	2.80132e-24	1.7875	6.99043e-26	10.52	0.169915
ENSNVIG00000006990	NA	NA	3.47741	11.9946	0.248469	1.78631	0.142976	1.4648	1.21949
ENSNVIG00000014362	PELI3	pellino E3 ubiquitin protein ligase family member 3	368.13	1269.31	3.02312e-21	1.78576	9.42455e-23	9.81794	0.181887
ENSNVIG00000011085	ANK3	ankyrin 3	33.5038	115.349	8.05661e-05	1.78361	1.49901e-05	4.32883	0.412029
ENSNVIG00000013343	TRPC3	transient receptor potential cation channel subfamily C member 3	2.15161	7.4035	0.361886	1.78279	0.231222	1.19722	1.48911
ENSNVIG00000021928	KLK13	kallikrein related peptidase 13	2.15161	7.4035	0.361886	1.78279	0.231222	1.19722	1.48911
ENSNVIG00000022080	HES6	hes family bHLH transcription factor 6	722.099	2483.68	6.90498e-25	1.78221	1.64009e-26	10.6557	0.167254
ENSNVIG00000000310	DGAT2	diacylglycerol O-acyltransferase 2	81.309	279.559	1.89372e-09	1.78167	1.7296e-10	6.38361	0.2791
ENSNVIG00000011527	KRT17	keratin 17	5.84556	20.0948	0.100113	1.78141	0.0459237	1.99609	0.892449
ENSNVIG00000005475	NA	NA	57.0995	196.132	1.68144e-07	1.78027	1.97076e-08	5.61455	0.317082
ENSNVIG00000013329	INAVA	innate immunity activator	2.92136	10.0249	0.254466	1.77888	0.147434	1.44865	1.22795
ENSNVIG00000008337	TRI36	tripartite motif containing 36	145.478	498.676	8.7427e-15	1.7773	4.54255e-16	8.12315	0.218794
ENSNVIG00000016026	KLH24	kelch like family member 24	214.4	734.514	1.32223e-07	1.77649	1.52823e-08	5.65836	0.313958
ENSNVIG00000021753	FABP5	fatty acid binding protein 5	3149.61	10765.5	7.25651e-19	1.77317	2.60077e-20	9.23426	0.19202
ENSNVIG00000000694	YPEL3	yippee like 3	796.224	2720.83	2.57005e-14	1.7728	1.38622e-15	7.98668	0.22197
ENSNVIG00000017453	TP53INP2	tumor protein p53 inducible nuclear protein 2	199.533	680.884	2.93038e-08	1.77078	3.11143e-09	5.92561	0.298835
ENSNVIG00000005468	NA	NA	6.8481	23.3643	0.125603	1.77053	0.0604397	1.87757	0.942988
ENSNVIG00000017460	SH3YL1	SH3 and SYLF domain containing 1	5.91707	20.1073	0.0963352	1.76477	0.0439181	2.01487	0.875871
ENSNVIG00000010230	MAPK9	mitogen-activated protein kinase 9	875.088	2972.15	7.26796e-28	1.76401	1.51052e-29	11.2876	0.156278
ENSNVIG00000022591	NA	NA	99.7811	338.09	8.95624e-10	1.76057	7.81281e-11	6.50416	0.270684
ENSNVIG00000020776	TNIP1	TNFAIP3 interacting protein 1	2940.74	9952.33	1.3441e-36	1.75885	1.88132e-38	12.9671	0.13564
ENSNVIG00000014335	DYNLT3	dynein light chain Tctex-type 3	118.891	402.235	2.59353e-11	1.7584	1.89207e-12	7.04222	0.249693
ENSNVIG00000024309	NA	NA	1179.89	3990.28	1.68197e-33	1.75783	2.69905e-35	12.3974	0.14179
ENSNVIG00000003490	PHLDA1	pleckstrin homology like domain family A member 1	128.325	433.737	5.75268e-12	1.75701	3.96498e-13	7.25675	0.242121
ENSNVIG00000020940	BTBD10	BTB domain containing 10	719.461	2429.52	9.13789e-24	1.75568	2.33195e-25	10.4058	0.168721
ENSNVIG00000007174	NA	NA	1.43289	4.83767	0.462002	1.75538	0.320489	0.993453	1.76695
ENSNVIG00000018384	B7WPN2	phospholipase A2 group IVE	8.19689	27.6582	0.0491399	1.75456	0.0196129	2.33367	0.751844
ENSNVIG00000021267	SLC7A8	solute carrier family 7 member 8	8.33654	28.1131	0.0824553	1.75372	0.036378	2.09268	0.838027
ENSNVIG00000018244	CRLF1	cytokine receptor like factor 1	152.828	514.688	8.97101e-13	1.75179	5.62511e-14	7.51653	0.233059
ENSNVIG00000024015	DNAJB5	DnaJ heat shock protein family (Hsp40) member B5	244.896	824.271	2.81617e-16	1.75095	1.26216e-17	8.5471	0.204859
ENSNVIG00000001827	C15orf65	chromosome 15 open reading frame 65	1.56565	5.26802	0.458961	1.7505	0.317341	0.999938	1.75061
ENSNVIG00000005386	RIPK4	receptor interacting serine/threonine kinase 4	13.9609	46.8872	0.0145027	1.7478	0.00479392	2.82056	0.619663
ENSNVIG00000006775	PD1L1	CD274 molecule	229.914	771.864	2.84179e-17	1.74725	1.16315e-18	8.8182	0.198142
ENSNVIG00000011795	EMP3	epithelial membrane protein 3	4554.77	15266.5	1.25266e-21	1.74491	3.7192e-23	9.91126	0.176054
ENSNVIG00000000646	PTGER4	prostaglandin E receptor 4	30.4621	102.066	8.08122e-05	1.74441	1.50416e-05	4.32808	0.403046
ENSNVIG00000006620	NELL2	neural EGFL like 2	11.8754	39.7321	0.0217164	1.74232	0.00758677	2.66993	0.652573
ENSNVIG00000021364	CCDC171	coiled-coil domain containing 171	37.4771	125.347	1.55726e-05	1.74184	2.5494e-06	4.70414	0.370278
ENSNVIG00000004458	TCP11L1	t-complex 11 like 1	414.775	1385.86	2.49987e-23	1.74038	6.53861e-25	10.3072	0.168851
ENSNVIG00000008268	NA	NA	5.06323	16.9038	0.135581	1.73922	0.0666878	1.83377	0.948437
ENSNVIG00000014092	IGIP	IgA inducing protein	3.90386	13.0285	0.288887	1.7387	0.173299	1.36168	1.27688
ENSNVIG00000003615	MXD1	MAX dimerization protein 1	310.362	1035.69	1.2327e-18	1.73856	4.51391e-20	9.17504	0.189488
ENSNVIG00000013179	NA	NA	5.32308	17.7058	0.16401	1.73389	0.0844048	1.72568	1.00476
ENSNVIG00000016790	UCN	urocortin	10.7863	35.8601	0.0530721	1.73318	0.0214825	2.2994	0.753754
ENSNVIG00000024951	TRANK1	tetratricopeptide repeat and ankyrin repeat containing 1	1186.19	3939.98	1.16751e-15	1.73185	5.52143e-17	8.37502	0.206787
ENSNVIG00000014580	ANKRA2	ankyrin repeat family A member 2	76.4746	253.671	7.58825e-09	1.72991	7.51529e-10	6.15484	0.281064
ENSNVIG00000004043	NA	NA	7350.44	24332.2	2.29103e-23	1.72696	5.97617e-25	10.3158	0.167409
ENSNVIG00000024849	SLC5A10	solute carrier family 5 member 10	25.397	84.0427	0.000432326	1.72646	9.49552e-05	3.90313	0.442328
ENSNVIG00000024039	NA	NA	2.19746	7.2691	0.377307	1.72594	0.244292	1.16433	1.48235
ENSNVIG00000024223	NOS1AP	nitric oxide synthase 1 adaptor protein	114.097	376.639	1.21183e-07	1.72292	1.39379e-08	5.67415	0.303643
ENSNVIG00000022771	ADGRD1	adhesion G protein-coupled receptor D1	135.095	445.692	1.3229e-07	1.72207	1.52995e-08	5.65817	0.304352
ENSNVIG00000023563	LIMS2	LIM zinc finger domain containing 2	2144.25	7068.68	1.07289e-35	1.72096	1.58514e-37	12.8026	0.134423
ENSNVIG00000016690	UBE2B	ubiquitin conjugating enzyme E2 B	435.826	1436.22	8.16645e-14	1.72045	4.59529e-15	7.83752	0.219514
ENSNVIG00000019082	MYLK2	myosin light chain kinase 2	2.28547	7.53108	0.387884	1.72036	0.253608	1.14163	1.50694
ENSNVIG00000022171	NAP1L5	nucleosome assembly protein 1 like 5	23.7878	78.3735	0.000720854	1.72014	0.000167958	3.76289	0.457133
ENSNVIG00000000791	RDH16	retinol dehydrogenase 16	4.24638	13.985	0.18993	1.71957	0.101665	1.63684	1.05055
ENSNVIG00000014568	NA	NA	1.53008	5.03353	0.466013	1.71796	0.32449	0.985273	1.74364
ENSNVIG00000011580	ABTB2	ankyrin repeat and BTB domain containing 2	1232.34	4053.14	3.97956e-17	1.71764	1.6626e-18	8.7781	0.195673
ENSNVIG00000005451	DIRAS1	DIRAS family GTPase 1	358.248	1177.95	1.17106e-17	1.71725	4.63588e-19	8.92064	0.192503
ENSNVIG00000021661	SHF	Src homology 2 domain containing F	713.513	2345.22	1.90147e-18	1.71671	7.11068e-20	9.12595	0.188113
ENSNVIG00000011090	SLC25A53	solute carrier family 25 member 53	1.52867	5.02001	0.494393	1.71541	0.351031	0.932592	1.8394
ENSNVIG00000021093	FGF1	fibroblast growth factor 1	2.27275	7.45313	0.384744	1.71341	0.250956	1.14803	1.49248
ENSNVIG00000006987	KCND1	potassium voltage-gated channel subfamily D member 1	3.06158	10.0259	0.349235	1.71138	0.220586	1.22497	1.39708
ENSNVIG00000001516	GRIK4	glutamate ionotropic receptor kainate type subunit 4	6.10859	19.998	0.166658	1.71095	0.0861094	1.71629	0.996888
ENSNVIG00000015109	ALK	ALK receptor tyrosine kinase	2.04044	6.66678	0.399668	1.70811	0.263714	1.11766	1.5283
ENSNVIG00000006506	SPSB1	splA/ryanodine receptor domain and SOCS box containing 1	1510.07	4931.7	1.75891e-37	1.70747	2.38732e-39	13.1244	0.130099
ENSNVIG00000000234	SCN3B	sodium voltage-gated channel beta subunit 3	4.20798	13.7179	0.184073	1.70486	0.097619	1.65651	1.02919
ENSNVIG00000024169	PDZK1	PDZ domain containing 1	2.81936	9.18924	0.316328	1.70458	0.194435	1.29757	1.31367
ENSNVIG00000005711	RBM43	RNA binding motif protein 43	110.333	359.252	1.61439e-09	1.70313	1.4642e-10	6.40906	0.265738
ENSNVIG00000023531	PEBP4	phosphatidylethanolamine binding protein 4	6.84156	22.2759	0.133097	1.70308	0.0651395	1.8443	0.923432
ENSNVIG00000012393	OSTF1	osteoclast stimulating factor 1	991.89	3226.91	2.23304e-16	1.7019	9.89759e-18	8.57513	0.198469
ENSNVIG00000004287	SCN9A	sodium voltage-gated channel alpha subunit 9	3.03872	9.88426	0.304891	1.70167	0.185357	1.32444	1.28482
ENSNVIG00000018540	BARHL1	BarH like homeobox 1	2.67225	8.68689	0.33166	1.70078	0.206508	1.26323	1.34638
ENSNVIG00000019460	DSG2	desmoglein 2	212.049	688.07	1.70129e-10	1.69816	1.35901e-11	6.76221	0.251125
ENSNVIG00000024930	PLCD1	phospholipase C delta 1	65.0944	211.027	6.00787e-08	1.69683	6.70184e-09	5.79823	0.292645
ENSNVIG00000017813	JUND	JunD proto-oncogene, AP-1 transcription factor subunit	6756.79	21894	8.65137e-09	1.69612	8.6477e-10	6.13256	0.276577
ENSNVIG00000015549	OVOL1	ovo like transcriptional repressor 1	1.92675	6.24173	0.439507	1.69578	0.299011	1.03856	1.63282
ENSNVIG00000023223	NA	NA	1.50583	4.87566	0.493959	1.69504	0.350548	0.933527	1.81574
ENSNVIG00000007100	RBMS1	RNA binding motif single stranded interacting protein 1	183.148	591.583	5.6565e-13	1.69157	3.45884e-14	7.57988	0.223166
ENSNVIG00000010315	U4	U4 spliceosomal RNA	1.50158	4.84753	0.495221	1.69076	0.351931	0.93085	1.81636
ENSNVIG00000011099	DNM1	dynamin 1	16.9949	54.8569	0.00645215	1.69057	0.00190107	3.10527	0.544421
ENSNVIG00000003345	ORML3	ORMDL sphingolipid biosynthesis regulator 3	2634.98	8480.73	3.53641e-31	1.68639	6.27483e-33	11.9528	0.141087
ENSNVIG00000013148	ANXA5	annexin A5	2639.71	8491.78	1.66472e-27	1.68569	3.54221e-29	11.2125	0.150341
ENSNVIG00000022282	FILIP1	filamin A interacting protein 1	1309.28	4210.79	2.69025e-30	1.68532	5.00167e-32	11.7791	0.143077
ENSNVIG00000017332	NA	NA	2.14187	6.88367	0.383821	1.68431	0.250273	1.14969	1.46502
ENSNVIG00000013704	AADAT	aminoadipate aminotransferase	189.101	606.468	1.68564e-16	1.68127	7.34026e-18	8.60946	0.195282
ENSNVIG00000011163	DUSP16	dual specificity phosphatase 16	746.078	2391.42	7.40034e-16	1.68047	3.44226e-17	8.43049	0.199333
ENSNVIG00000008517	WIPI1	WD repeat domain, phosphoinositide interacting 1	659.912	2114.63	1.58201e-27	1.68006	3.33267e-29	11.2179	0.149766
ENSNVIG00000005039	TRAPPC6B	trafficking protein particle complex 6B	48.2899	154.514	9.81516e-06	1.67794	1.54797e-06	4.80494	0.349212
ENSNVIG00000017998	TGFBR3	transforming growth factor beta receptor 3	383.795	1227.47	1.27701e-18	1.67728	4.68518e-20	9.17103	0.182889
ENSNVIG00000010366	ANKRD12	ankyrin repeat domain 12	381.423	1219.87	1.37577e-07	1.67726	1.59304e-08	5.65123	0.296795
ENSNVIG00000021507	MYH6	myosin heavy chain 6	9.78987	31.302	0.0368254	1.67689	0.0140054	2.45712	0.682462
ENSNVIG00000006153	AUTS2	activator of transcription and developmental regulator AUTS2	3.4069	10.8886	0.245479	1.67629	0.140804	1.4728	1.13816
ENSNVIG00000005091	KLF7	Kruppel like factor 7	57.1702	182.356	0.00010468	1.67342	1.99577e-05	4.26536	0.392328
ENSNVIG00000019608	HSF2	heat shock transcription factor 2	607.911	1938.75	1.99761e-22	1.67319	5.52146e-24	10.1	0.165662
ENSNVIG00000002885	NA	NA	46.7549	148.506	9.38528e-06	1.66734	1.47553e-06	4.81452	0.346314
ENSNVIG00000009408	PFKFB3	6-phosphofructo-2-kinase/fructose-2,6-biphosphatase 3	1635.54	5193.72	6.76591e-14	1.667	3.78807e-15	7.86175	0.212039
ENSNVIG00000008899	FHDC1	FH2 domain containing 1	167.054	530.167	4.00504e-07	1.66613	4.9603e-08	5.45273	0.305559
ENSNVIG00000015117	ADGRG1	adhesion G protein-coupled receptor G1	466.991	1479.62	2.52814e-12	1.66376	1.66207e-13	7.3735	0.225641
ENSNVIG00000007330	ZBT43	zinc finger and BTB domain containing 43	55.8133	176.778	0.00156442	1.66326	0.00039282	3.54486	0.469203
ENSNVIG00000010025	GRIP2	glutamate receptor interacting protein 2	34.7461	109.909	0.000182418	1.66139	3.67519e-05	4.127	0.402565
ENSNVIG00000007837	C16orf74	chromosome 16 open reading frame 74	509.603	1610.93	4.26909e-13	1.66045	2.57123e-14	7.61826	0.217956
ENSNVIG00000008651	FANK1	fibronectin type III and ankyrin repeat domains 1	15.1015	47.722	0.01039	1.65996	0.00327635	2.94055	0.564508
ENSNVIG00000022051	DUSP1	dual specificity phosphatase 1	6529.05	20621.9	1.04338e-31	1.65923	1.81444e-33	12.0555	0.137633
ENSNVIG00000023093	HAS1	hyaluronan synthase 1	1936.04	6106.47	3.30967e-17	1.65723	1.36402e-18	8.80034	0.188315
ENSNVIG00000000398	ADGRG2	adhesion G protein-coupled receptor G2	137.287	432.959	9.1375e-10	1.65703	7.98385e-11	6.5009	0.254893
ENSNVIG00000020547	FHIT	fragile histidine triad diadenosine triphosphatase	18.5399	58.4521	0.00513667	1.65662	0.00147607	3.17935	0.521056
ENSNVIG00000010851	DNAI4	WD repeat domain 78	20.6235	65.0197	0.00521438	1.65659	0.00150025	3.17464	0.52182
ENSNVIG00000008433	IMPA2	inositol monophosphatase 2	59.6561	188.047	3.981e-06	1.65635	5.85359e-07	4.99599	0.331537
ENSNVIG00000012252	K1841	KIAA1841	76.4904	241.059	3.00937e-07	1.65604	3.66758e-08	5.50615	0.300761
ENSNVIG00000021785	PLEKHB1	pleckstrin homology domain containing B1	2.0964	6.60645	0.403648	1.65596	0.267054	1.10987	1.49203
ENSNVIG00000005779	NA	interleukin 10 receptor subunit beta	1380.38	4349	8.03288e-24	1.65562	2.04428e-25	10.4184	0.158914
ENSNVIG00000007633	PGM2	phosphoglucomutase 2	705.51	2220.6	2.54729e-27	1.65421	5.47417e-29	11.1739	0.148043
ENSNVIG00000018707	FAM187B	family with sequence similarity 187 member B	2.84661	8.94852	0.30584	1.6524	0.186042	1.32238	1.24957
ENSNVIG00000010169	RASGEF1C	RasGEF domain family member 1C	12.014	37.719	0.025478	1.65057	0.00915308	2.60628	0.633306
ENSNVIG00000007338	NA	NA	442.568	1388.82	5.76781e-18	1.64989	2.22623e-19	9.00152	0.18329
ENSNVIG00000001477	DIXDC1	DIX domain containing 1	181.745	569.408	3.44636e-13	1.64755	2.06109e-14	7.64676	0.215457
ENSNVIG00000004725	STX1A	syntaxin 1A	5.54469	17.3546	0.147968	1.64614	0.0742664	1.78497	0.922222
ENSNVIG00000016810	CFAP57	cilia and flagella associated protein 57	2.70113	8.45426	0.351197	1.64611	0.222148	1.22084	1.34835
ENSNVIG00000019266	NA	NA	24.6377	77.104	0.00221669	1.64594	0.00057854	3.44148	0.478265
ENSNVIG00000019077	SMOX	spermine oxidase	396.609	1237.25	2.93366e-18	1.64135	1.11158e-19	9.07744	0.180817
ENSNVIG00000016792	NA	NA	2.07215	6.46381	0.423175	1.64125	0.284549	1.07016	1.53366
ENSNVIG00000000333	INSIG1	insulin induced gene 1	1303.33	4065.43	2.77778e-24	1.64121	6.91206e-26	10.521	0.155993
ENSNVIG00000004492	ISG15	ISG15 ubiquitin like modifier	1674.2	5220.82	3.81251e-16	1.6408	1.72757e-17	8.51079	0.192791
ENSNVIG00000014450	SLC66A3	solute carrier family 66 member 3	637.079	1985.67	2.87615e-20	1.64008	9.57633e-22	9.58137	0.171174
ENSNVIG00000006636	CHGA	chromogranin A	3.43862	10.7101	0.28015	1.63907	0.166909	1.3822	1.18584
ENSNVIG00000012278	NOG	noggin	62.3678	194.221	4.02261e-06	1.63882	5.9233e-07	4.9937	0.328178
ENSNVIG00000011162	NA	zinc finger CW-type and PWWP domain containing 2	3.44567	10.7278	0.249502	1.6385	0.143694	1.46217	1.12059
ENSNVIG00000005936	CHP2	calcineurin like EF-hand protein 2	37.382	116.162	0.000216449	1.63573	4.45415e-05	4.08256	0.400662
ENSNVIG00000010875	LETM2	leucine zipper and EF-hand containing transmembrane protein 2	13.1168	40.7514	0.0183646	1.63544	0.00625871	2.73391	0.598205
ENSNVIG00000002752	CCDC153	coiled-coil domain containing 153	7.7644	24.0944	0.114092	1.63375	0.0537796	1.92861	0.847115
ENSNVIG00000009346	GKAP1	G kinase anchoring protein 1	100.404	310.967	3.74338e-06	1.63095	5.47244e-07	5.00896	0.325607
ENSNVIG00000025007	NA	NA	1.81841	5.62922	0.526078	1.63026	0.381933	0.874341	1.86455
ENSNVIG00000007327	NA	NA	5.35091	16.5634	0.190305	1.63014	0.101901	1.6357	0.9966
ENSNVIG00000011853	NA	NA	11.94	36.9562	0.0343995	1.63002	0.0129539	2.48503	0.655934
ENSNVIG00000017914	TMCC2	transmembrane and coiled-coil domain family 2	302.945	937.661	1.10528e-19	1.63001	3.80261e-21	9.43792	0.172708
ENSNVIG00000022685	OPTN	optineurin	1179.11	3648.17	1.21533e-21	1.62948	3.59118e-23	9.91476	0.164349
ENSNVIG00000009698	SLC34A3	solute carrier family 34 member 3	1.44882	4.48233	0.533429	1.62936	0.389103	0.861245	1.89187
ENSNVIG00000012490	BCL11A	BAF chromatin remodeling complex subunit BCL11A	33.8611	104.726	9.8683e-05	1.62892	1.86818e-05	4.28009	0.38058
ENSNVIG00000023862	EPB41	erythrocyte membrane protein band 4.1	544.973	1684.24	1.88157e-19	1.62784	6.51751e-21	9.38128	0.17352
ENSNVIG00000009370	ANR50	ankyrin repeat domain 50	94.1482	290.324	9.83482e-05	1.62466	1.86045e-05	4.28101	0.379503
ENSNVIG00000023929	NA	NA	2.94096	9.06719	0.358553	1.62437	0.228474	1.2043	1.34881
ENSNVIG00000018807	TIPARP	TCDD inducible poly(ADP-ribose) polymerase	1324	4078.29	1.64123e-27	1.62306	3.46902e-29	11.2143	0.144731
ENSNVIG00000005339	WDFY4	WDFY family member 4	285.154	875.462	2.53019e-11	1.61831	1.8405e-12	7.04606	0.229675
ENSNVIG00000008953	NA	NA	1.96552	6.0342	0.43802	1.61825	0.297597	1.0416	1.55362
ENSNVIG00000022998	NA	NA	1.44317	4.43037	0.568112	1.61818	0.424699	0.798296	2.02704
ENSNVIG00000005434	IL34	interleukin 34	8.98557	27.5073	0.0627904	1.61413	0.0263439	2.2211	0.726724
ENSNVIG00000021942	NA	NA	1909.31	5843.54	1.67244e-20	1.61379	5.42662e-22	9.63985	0.167409
ENSNVIG00000014913	S100A4	S100 calcium binding protein A4	1258.43	3850.83	2.92443e-15	1.61355	1.43265e-16	8.26199	0.195298
ENSNVIG00000001512	RGCC	regulator of cell cycle	475.637	1454.79	2.12097e-11	1.61288	1.53233e-12	7.07153	0.228081
ENSNVIG00000006865	CASP7	caspase 7	705.984	2158.48	1.71907e-25	1.61231	3.9495e-27	10.7874	0.149463
ENSNVIG00000019415	ZC3H12C	zinc finger CCCH-type containing 12C	59.6528	181.93	3.77992e-06	1.60872	5.53121e-07	5.00691	0.3213
ENSNVIG00000001991	INHBE	inhibin subunit beta E	7.99294	24.3405	0.0845466	1.60656	0.0375278	2.07998	0.772396
ENSNVIG00000001869	PPM1J	protein phosphatase, Mg2+/Mn2+ dependent 1J	129.166	393.032	1.2925e-09	1.60543	1.14942e-10	6.44587	0.249063
ENSNVIG00000009686	CYSRT1	cysteine rich tail 1	9.67615	29.4131	0.0599473	1.60396	0.0249434	2.24228	0.715324
ENSNVIG00000017471	NA	NA	9.36007	28.4455	0.0733118	1.60361	0.0316496	2.14881	0.74628
ENSNVIG00000022774	GFAP	glial fibrillary acidic protein	4.68803	14.2272	0.220933	1.6016	0.123226	1.54137	1.03907
ENSNVIG00000014144	KIF16B	kinesin family member 16B	439.606	1331.85	2.539e-20	1.59915	8.39991e-22	9.5949	0.166666
ENSNVIG00000000338	DESI1	desumoylating isopeptidase 1	3425.57	10373	1.39261e-31	1.59842	2.4316e-33	12.0313	0.132855
ENSNVIG00000019707	FRMPD4	FERM and PDZ domain containing 4	3.48021	10.5294	0.283518	1.59717	0.169438	1.37401	1.16241
ENSNVIG00000005315	SIGIRR	single Ig and TIR domain containing	9.17457	27.7526	0.0754822	1.59691	0.0327253	2.13544	0.747814
ENSNVIG00000023313	NA	NA	1.93844	5.86195	0.433028	1.59649	0.29341	1.05067	1.51949
ENSNVIG00000017512	PPP2R3A	protein phosphatase 2 regulatory subunit B''alpha	79.8493	241.243	5.58027e-05	1.59514	1.00947e-05	4.41514	0.361289
ENSNVIG00000000494	NA	NA	27.7668	83.7331	0.00120712	1.59244	0.000296533	3.61831	0.440106
ENSNVIG00000016788	MIME	osteoglycin	90.9784	274.265	1.97819e-07	1.59197	2.34678e-08	5.58427	0.285081
ENSNVIG00000020022	KCNJ11	potassium inwardly rectifying channel subfamily J member 11	3.25922	9.82517	0.291662	1.59196	0.175294	1.35539	1.17454
ENSNVIG00000016167	NA	NA	1.92267	5.79535	0.457375	1.59178	0.315694	1.00335	1.58647
ENSNVIG00000010467	CPNE7	copine 7	1.92267	5.79535	0.457375	1.59178	0.315694	1.00335	1.58647
ENSNVIG00000005594	FBXL2	F-box and leucine rich repeat protein 2	34.7702	104.755	0.000196056	1.5911	3.99567e-05	4.10773	0.387343
ENSNVIG00000007529	NA	NA	767.068	2309	1.17374e-17	1.58984	4.65482e-19	8.92019	0.178229
ENSNVIG00000012681	P2RY1	purinergic receptor P2Y1	2.72838	8.20384	0.388064	1.58825	0.253858	1.14103	1.39195
ENSNVIG00000000045	ACKR1	atypical chemokine receptor 1 (Duffy blood group)	75.5934	227.247	9.5186e-07	1.58793	1.25358e-07	5.28551	0.300431
ENSNVIG00000014933	S100A3	S100 calcium binding protein A3	2.05119	6.16599	0.458559	1.58788	0.316803	1.00105	1.58621
ENSNVIG00000006482	NA	NA	1054.89	3170.18	1.05917e-20	1.58747	3.36933e-22	9.68866	0.163848
ENSNVIG00000022946	UBE2H	ubiquitin conjugating enzyme E2 H	854.73	2567.94	1.11923e-19	1.58707	3.86105e-21	9.43632	0.168188
ENSNVIG00000024884	SOAT	solute carrier family 10 member 6	6.17867	18.5559	0.14247	1.58651	0.0708624	1.80636	0.878292
ENSNVIG00000008940	TTLL7	tubulin tyrosine ligase like 7	75.7121	227.379	3.32259e-05	1.5865	5.73103e-06	4.53608	0.349752
ENSNVIG00000006786	RN122	ring finger protein 122	55.2972	166.046	1.68949e-06	1.58631	2.32774e-07	5.17106	0.306767
ENSNVIG00000022731	NA	NA	5.65878	16.9916	0.180066	1.58626	0.0950738	1.66922	0.950298
ENSNVIG00000020798	NA	NA	2.04553	6.14116	0.447735	1.58603	0.306688	1.0222	1.5516
ENSNVIG00000009935	PLA2G12B	phospholipase A2 group XIIB	2.85971	8.58231	0.355529	1.5855	0.225693	1.21153	1.30867
ENSNVIG00000003481	TFCP2L1	transcription factor CP2 like 1	4.4246	13.2766	0.245123	1.58526	0.140444	1.47414	1.07538
ENSNVIG00000010542	PELI1	pellino E3 ubiquitin protein ligase 1	192.327	576.535	1.54334e-09	1.58385	1.3954e-10	6.41639	0.246844
ENSNVIG00000009086	ELMO1	engulfment and cell motility 1	165.147	495.052	1.57304e-12	1.58383	1.00637e-13	7.44006	0.212879
ENSNVIG00000010262	ACAT2	acetyl-CoA acetyltransferase 2	3048.42	9137.46	9.42387e-29	1.58373	1.88531e-30	11.4691	0.138086
ENSNVIG00000018642	NA	NA	4.1607	12.4611	0.240729	1.58253	0.137127	1.48658	1.06455
ENSNVIG00000007090	NA	NA	481.665	1442.51	8.08887e-19	1.58248	2.90481e-20	9.22242	0.17159
ENSNVIG00000000539	KLHDC1	kelch domain containing 1	10.2801	30.7853	0.0602749	1.58238	0.0251053	2.23978	0.706491
ENSNVIG00000008609	KLF12	Kruppel like factor 12	26.6901	79.8671	0.0011214	1.5813	0.000273335	3.63934	0.4345
ENSNVIG00000018410	MEF2C	myocyte enhancer factor 2C	97.3066	291.133	9.07847e-09	1.58107	9.10671e-10	6.12433	0.258162
ENSNVIG00000016339	CATK	cathepsin K	3108.89	9277.79	6.63293e-31	1.57738	1.18642e-32	11.8998	0.132555
ENSNVIG00000002896	CHMP2B	charged multivesicular body protein 2B	423.706	1264.36	4.06664e-16	1.57727	1.85135e-17	8.50276	0.185501
ENSNVIG00000015686	NFIL3	nuclear factor, interleukin 3 regulated	681.977	2033.59	5.8577e-27	1.57623	1.27539e-28	11.0985	0.142022
ENSNVIG00000000848	PPFIA2	PTPRF interacting protein alpha 2	3.35216	9.98731	0.286125	1.57501	0.171258	1.36817	1.15118
ENSNVIG00000001505	ERG1	squalene epoxidase	7932.9	23628.1	6.28687e-27	1.57458	1.37328e-28	11.0919	0.141958
ENSNVIG00000017762	ABHD3	abhydrolase domain containing 3	179.388	534.271	2.70229e-11	1.57449	1.98097e-12	7.03582	0.223782
ENSNVIG00000009702	NOTCH4	notch receptor 4	9.9776	29.6874	0.0463974	1.57309	0.0183118	2.35925	0.666774
ENSNVIG00000016780	HSD17B7	hydroxysteroid 17-beta dehydrogenase 7	872.152	2591.09	2.11421e-22	1.57091	5.85869e-24	10.0942	0.155624
ENSNVIG00000017298	ZCCHC10	zinc finger CCHC-type containing 10	85.2811	253.145	9.92867e-06	1.56966	1.56868e-06	4.80228	0.326858
ENSNVIG00000018073	CDK18	cyclin dependent kinase 18	35.7769	106.193	0.000280455	1.56959	5.9235e-05	4.01584	0.39085
ENSNVIG00000012701	NA	NA	75.0334	222.65	1.4737e-06	1.56917	2.00542e-07	5.19883	0.301831
ENSNVIG00000024672	PLAUR	plasminogen activator, urokinase receptor	126.95	376.519	1.10609e-08	1.56847	1.12517e-09	6.09056	0.257524
ENSNVIG00000001963	TM136	TLC domain containing 5	22.2025	65.8385	0.00305612	1.56821	0.000825495	3.3441	0.468949
ENSNVIG00000024553	ADIRF	adipogenesis regulatory factor	6408.59	18977.8	8.40334e-13	1.56624	5.25728e-14	7.52537	0.208127
ENSNVIG00000021052	STARD4	StAR related lipid transfer domain containing 4	44.9965	133.23	0.000114162	1.56604	2.19351e-05	4.24422	0.368981
ENSNVIG00000012074	ZACN	zinc activated ion channel	22.853	67.599	0.00304715	1.56462	0.00082264	3.34506	0.467739
ENSNVIG00000020463	BCL6	BCL6 transcription repressor	72.1814	213.457	5.10813e-05	1.56424	9.15752e-06	4.43617	0.352611
ENSNVIG00000018564	FAM155A	family with sequence similarity 155 member A	2.01986	5.9721	0.429932	1.56398	0.290673	1.05665	1.48014
ENSNVIG00000016620	U6	U6 spliceosomal RNA	5.13123	15.1705	0.200225	1.5639	0.108789	1.60366	0.975205
ENSNVIG00000022111	UBTD2	ubiquitin domain containing 2	126.438	373.608	4.37122e-10	1.5631	3.65865e-11	6.61728	0.236215
ENSNVIG00000023937	STXBP3	syntaxin binding protein 3	167.536	493.929	1.96784e-10	1.55983	1.57889e-11	6.74046	0.231413
ENSNVIG00000022153	NA	NA	779.999	2298.69	5.85438e-14	1.55927	3.2529e-15	7.8808	0.197857
ENSNVIG00000005291	NA	NA	3.81328	11.2319	0.281172	1.55849	0.167677	1.37971	1.12958
ENSNVIG00000015655	MYOM2	myomesin 2	12.5969	37.0966	0.0252456	1.55822	0.00905171	2.61009	0.596996
ENSNVIG00000007731	RELB	RELB proto-oncogene, NF-kB subunit	764.539	2251.33	4.64923e-17	1.55811	1.94896e-18	8.7602	0.177863
ENSNVIG00000005424	NA	NA	119.045	350.092	2.113e-07	1.55622	2.51988e-08	5.57189	0.279299
ENSNVIG00000016645	NA	NA	459.961	1350.3	2.07225e-16	1.5537	9.14098e-18	8.58428	0.180993
ENSNVIG00000017655	GPR18	G protein-coupled receptor 18	8.20151	24.0595	0.115336	1.55265	0.05448	1.923	0.807407
ENSNVIG00000004650	NA	NA	45.1215	132.278	0.000888411	1.55169	0.000210516	3.70605	0.418691
ENSNVIG00000015251	NA	NA	1132.8	3319.63	5.05427e-25	1.55113	1.19693e-26	10.685	0.145169
ENSNVIG00000011988	RRAGB	Ras related GTP binding B	75.5203	221.236	3.05489e-06	1.55065	4.40547e-07	5.05055	0.307027
ENSNVIG00000010138	GNPTAB	N-acetylglucosamine-1-phosphate transferase subunits alpha and beta	908.312	2654.44	1.46164e-09	1.54715	1.31327e-10	6.42563	0.240778
ENSNVIG00000011624	CJ107	ciliary associated calcium binding coiled-coil 1	23.3203	68.1407	0.00253747	1.54693	0.000672126	3.4007	0.454886
ENSNVIG00000002726	ZNF331	zinc finger protein 331	16.7931	49.0352	0.0227551	1.54595	0.00800273	2.65195	0.582948
ENSNVIG00000012632	CECR2	CECR2 histone acetyl-lysine reader	8.34676	24.3714	0.107568	1.5459	0.0500884	1.95921	0.789043
ENSNVIG00000005159	NA	NA	3.63484	10.6072	0.313175	1.54508	0.192059	1.30451	1.18441
ENSNVIG00000011672	SLIK1	SLIT and NTRK like family member 1	9.69738	28.2769	0.0648043	1.54396	0.0273675	2.20624	0.699815
ENSNVIG00000006668	N4BP2	NEDD4 binding protein 2	30.447	88.7331	0.00199677	1.54317	0.000516626	3.47198	0.444464
ENSNVIG00000005045	ANTXR2	ANTXR cell adhesion molecule 2	1619.27	4716.6	2.77531e-29	1.5424	5.43447e-31	11.5763	0.133238
ENSNVIG00000002189	NFKBIA	NFKB inhibitor alpha	4151.47	12088.8	1.87201e-17	1.54198	7.59602e-19	8.86579	0.173925
ENSNVIG00000019476	EEF1A2	eukaryotic translation elongation factor 1 alpha 2	303.418	882.22	2.39891e-14	1.53983	1.28883e-15	7.99566	0.192584
ENSNVIG00000019418	DSG3	desmoglein 3	1.98429	5.76629	0.423671	1.53902	0.285118	1.06889	1.43983
ENSNVIG00000001021	GEM	GTP binding protein overexpressed in skeletal muscle	326.684	948.799	4.68985e-16	1.53821	2.15164e-17	8.4853	0.181279
ENSNVIG00000010843	CHST11	carbohydrate sulfotransferase 11	37.4708	108.752	0.000649572	1.5372	0.000149742	3.7915	0.405434
ENSNVIG00000021456	CHCHD10	coiled-coil-helix-coiled-coil-helix domain containing 10	1.97864	5.742	0.450734	1.53705	0.309532	1.01621	1.51254
ENSNVIG00000004644	SLC25A24	solute carrier family 25 member 24	581.79	1687.26	3.08878e-15	1.53612	1.5219e-16	8.25477	0.186088
ENSNVIG00000001210	GRK4	G protein-coupled receptor kinase 4	98.7602	286.41	2.45374e-07	1.53608	2.9592e-08	5.54383	0.277079
ENSNVIG00000007525	NA	NA	112.984	327.529	3.18141e-10	1.53551	2.61557e-11	6.66674	0.230324
ENSNVIG00000005078	SCN4B	sodium voltage-gated channel beta subunit 4	11.4945	33.3072	0.0648043	1.53489	0.0273669	2.20624	0.695703
ENSNVIG00000012246	COX6B2	cytochrome c oxidase subunit 6B2	19.4312	56.3015	0.0165075	1.5348	0.00555006	2.77324	0.553431
ENSNVIG00000021624	ZFHX2	zinc finger homeobox 2	70.4944	204.07	3.30791e-05	1.53348	5.69869e-06	4.53727	0.337975
ENSNVIG00000021666	MGP	matrix Gla protein	1847.88	5344.1	2.27805e-14	1.53208	1.21906e-15	8.00251	0.191449
ENSNVIG00000019944	SETD7	SET domain containing 7, histone lysine methyltransferase	288.085	832.167	7.82643e-07	1.53038	1.01579e-07	5.32388	0.287456
ENSNVIG00000020098	PLEKHF1	pleckstrin homology and FYVE domain containing 1	84.0587	242.783	2.15378e-06	1.5302	3.02833e-07	5.12168	0.29877
ENSNVIG00000002181	GULP1	GULP PTB domain containing engulfment adaptor 1	133.374	384.991	6.22051e-10	1.52935	5.29883e-11	6.56229	0.233051
ENSNVIG00000010352	CDR2L	cerebellar degeneration related protein 2 like	1545.59	4458.64	3.91209e-22	1.52845	1.10897e-23	10.0314	0.152366
ENSNVIG00000012537	NMNA2	nicotinamide nucleotide adenylyltransferase 2	2.66477	7.67214	0.360155	1.52562	0.229902	1.20061	1.2707
ENSNVIG00000001878	TPD52L1	TPD52 like 1	241.498	694.635	4.6701e-12	1.52425	3.17591e-13	7.28672	0.209181
ENSNVIG00000010884	NA	NA	395.165	1136.18	1.24383e-10	1.52366	9.79517e-12	6.80948	0.223756
ENSNVIG00000014945	NA	NA	5.19819	14.9372	0.197273	1.52283	0.106739	1.61303	0.944084
ENSNVIG00000019364	RWDD3	RWD domain containing 3	66.5301	191.088	6.98749e-06	1.52216	1.06991e-06	4.87832	0.312026
ENSNVIG00000004437	CYB5D1	cytochrome b5 domain containing 1	5.6864	16.3164	0.169379	1.52074	0.0878388	1.70691	0.89093
ENSNVIG00000002111	NA	NA	545.948	1566.29	7.9333e-09	1.52052	7.87946e-10	6.14734	0.247346
ENSNVIG00000022002	SASH1	SAM and SH3 domain containing 1	227.146	650.831	1.81622e-12	1.51866	1.16964e-13	7.42018	0.204667
ENSNVIG00000018993	BLOC1S2	biogenesis of lysosomal organelles complex 1 subunit 2	480.323	1376.14	9.57529e-11	1.51855	7.41871e-12	6.84935	0.221707
ENSNVIG00000019183	NA	NA	1.95155	5.58711	0.457939	1.51748	0.31617	1.00236	1.51391
ENSNVIG00000017486	HACL1	2-hydroxyacyl-CoA lyase 1	198.657	568.328	2.75717e-12	1.51644	1.82629e-13	7.36093	0.206012
ENSNVIG00000014141	NBR1	NBR1 autophagy cargo receptor	2661.63	7608.76	7.97065e-25	1.51535	1.91416e-26	10.6413	0.142403
ENSNVIG00000005859	DNAJC28	DnaJ heat shock protein family (Hsp40) member C28	7.11136	20.3219	0.128151	1.51484	0.0618759	1.86718	0.811296
ENSNVIG00000015781	DENND1C	DENN domain containing 1C	1.94731	5.561	0.46499	1.51386	0.323416	0.987463	1.53308
ENSNVIG00000012804	ZC3H12A	zinc finger CCCH-type containing 12A	1021.66	2915.41	4.34852e-27	1.51279	9.43726e-29	11.1254	0.135976
ENSNVIG00000000347	FRY	FRY microtubule binding protein	278.184	793.671	1.32876e-10	1.5125	1.0511e-11	6.79933	0.222448
ENSNVIG00000021339	NA	NA	28.3417	80.7739	0.00190813	1.51096	0.000490725	3.48577	0.433466
ENSNVIG00000022001	ARFGAP3	ADP ribosylation factor GTPase activating protein 3	324.172	923.341	1.44666e-17	1.5101	5.83941e-19	8.89505	0.169769
ENSNVIG00000011567	RHOBTB1	Rho related BTB domain containing 1	1.38523	3.9437	0.607482	1.50943	0.465353	0.730061	2.06753
ENSNVIG00000019382	PDK4	pyruvate dehydrogenase kinase 4	66.678	189.627	0.000293456	1.50788	6.22967e-05	4.00394	0.376599
ENSNVIG00000018996	NA	NA	68.5463	194.871	5.45044e-06	1.50737	8.21458e-07	4.9302	0.305742
ENSNVIG00000000566	KLHDC2	kelch domain containing 2	484.491	1377.14	2.72071e-15	1.50714	1.32708e-16	8.27112	0.182217
ENSNVIG00000010260	NA	NA	4.49839	12.7844	0.240729	1.5069	0.137096	1.48669	1.01359
ENSNVIG00000009210	NA	NA	24.3815	69.2616	0.00342882	1.50627	0.00093998	3.3079	0.455354
ENSNVIG00000019876	GOLGA7B	golgin A7 family member B	72.8048	206.786	3.94546e-07	1.50604	4.87813e-08	5.4557	0.276048
ENSNVIG00000011532	ALDH1A1	aldehyde dehydrogenase 1 family member A1	1.852	5.25918	0.526679	1.50575	0.382406	0.873472	1.72387
ENSNVIG00000010783	NA	NA	3.79931	10.7864	0.299328	1.50541	0.180917	1.33794	1.12517
ENSNVIG00000020921	UBD	ubiquitin D	3.12165	8.8588	0.330093	1.5048	0.205299	1.2666	1.18807
ENSNVIG00000015150	NA	NA	93.3245	264.512	2.19432e-08	1.503	2.29291e-09	5.97557	0.251525
ENSNVIG00000021510	LRRC2	leucine rich repeat containing 2	102.78	290.635	3.60598e-08	1.49965	3.87211e-09	5.88957	0.254628
ENSNVIG00000017074	ZC3H6	zinc finger CCCH-type containing 6	71.4207	201.882	2.11561e-06	1.4991	2.97017e-07	5.12533	0.292488
ENSNVIG00000008304	CCDC148	coiled-coil domain containing 148	7.08899	20.0381	0.130618	1.49909	0.0633824	1.8565	0.807485
ENSNVIG00000015040	CAMK1	calcium/calmodulin dependent protein kinase I	367.378	1037.94	1.66535e-12	1.49838	1.06777e-13	7.43224	0.201606
ENSNVIG00000017097	MGST3	microsomal glutathione S-transferase 3	4499.39	12703.5	2.18937e-14	1.49743	1.16851e-15	8.00772	0.186998
ENSNVIG00000019910	MAML3	mastermind like transcriptional coactivator 3	31.7786	89.6956	0.00188331	1.49698	0.000483807	3.48957	0.428989
ENSNVIG00000005417	ARID4A	AT-rich interaction domain 4A	153.14	431.821	1.05401e-06	1.49558	1.40003e-07	5.26524	0.284048
ENSNVIG00000018153	CCDC24	coiled-coil domain containing 24	3.10022	8.74002	0.348744	1.49527	0.220128	1.22619	1.21945
ENSNVIG00000017002	PROCA1	protein interacting with cyclin A1	76.2686	214.944	3.49652e-07	1.4948	4.29836e-08	5.47813	0.272866
ENSNVIG00000020857	RASA3	RAS p21 protein activator 3	985.605	2777.33	2.30023e-21	1.49462	7.04086e-23	9.8473	0.151779
ENSNVIG00000009593	CFAP70	cilia and flagella associated protein 70	11.448	32.2042	0.050453	1.49215	0.0202418	2.32184	0.642661
ENSNVIG00000009721	CHRNB4	cholinergic receptor nicotinic beta 4 subunit	24.0244	67.5514	0.00597651	1.49149	0.00174065	3.13125	0.476323
ENSNVIG00000014943	ITGB1	integrin subunit beta 1	8475.7	23789.6	6.64722e-17	1.48893	2.81941e-18	8.71849	0.170778
ENSNVIG00000000534	BST1	bone marrow stromal cell antigen 1	2.0558	5.75956	0.499923	1.48626	0.3563	0.922438	1.61123
ENSNVIG00000015016	KLF11	Kruppel like factor 11	499.774	1398.62	1.09241e-17	1.48466	4.31683e-19	8.92854	0.166283
ENSNVIG00000000513	RN19A	ring finger protein 19A, RBR E3 ubiquitin protein ligase	148.168	414.13	1.68144e-07	1.48285	1.97052e-08	5.61457	0.264108
ENSNVIG00000002691	FCHO2	FCH and mu domain containing endocytic adaptor 2	121.267	338.52	8.63372e-06	1.48105	1.34517e-06	4.83296	0.306448
ENSNVIG00000001234	RASSF8	Ras association domain family member 8	56.0687	156.411	0.000527847	1.48007	0.000118846	3.84849	0.384584
ENSNVIG00000009334	WDR31	WD repeat domain 31	6.65815	18.5733	0.163574	1.48003	0.0841459	1.72712	0.856936
ENSNVIG00000014269	NA	NA	14.3268	39.8668	0.0334692	1.47647	0.0125492	2.49631	0.591459
ENSNVIG00000013778	NRXN3	neurexin 3	2.57927	7.1771	0.406191	1.47644	0.269368	1.10452	1.33672
ENSNVIG00000011611	KIF3C	kinesin family member 3C	808.677	2249.58	2.80118e-10	1.47602	2.29108e-11	6.68616	0.220758
ENSNVIG00000011982	CYTH2	cytohesin 2	2403.24	6682.6	2.92208e-21	1.47543	9.06825e-23	9.82183	0.150219
ENSNVIG00000021335	LZTL1	leucine zipper transcription factor like 1	261.824	727.945	1.98959e-12	1.47523	1.28973e-13	7.40722	0.199161
ENSNVIG00000019927	TGM5	transglutaminase 5	24.5658	68.2984	0.00498793	1.4752	0.0014284	3.18885	0.462613
ENSNVIG00000020627	SLCO3A1	solute carrier organic anion transporter family member 3A1	37.1777	103.312	0.000434832	1.4745	9.56593e-05	3.90135	0.377947
ENSNVIG00000018074	RNF103	ring finger protein 103	410.172	1139.76	1.95989e-17	1.47443	7.96648e-19	8.86049	0.166405
ENSNVIG00000019594	SERINC1	serine incorporator 1	2745.81	7628.22	9.29275e-22	1.47411	2.7065e-23	9.94296	0.148257
ENSNVIG00000023696	TCTA	T cell leukemia translocation altered	1150.81	3192.35	5.32924e-18	1.47198	2.04942e-19	9.01059	0.163361
ENSNVIG00000005890	RSPH1	radial spoke head component 1	2.57079	7.13133	0.404727	1.47196	0.26801	1.10766	1.32889
ENSNVIG00000008522	CASP8	caspase 8	885.077	2451.87	1.58538e-25	1.47001	3.63114e-27	10.7951	0.136174
ENSNVIG00000013333	TGM2	transglutaminase 2	252.884	700.505	3.29284e-12	1.46992	2.19973e-13	7.33606	0.200369
ENSNVIG00000017195	AZIN2	antizyme inhibitor 2	293.768	813.667	1.5473e-13	1.46976	8.93643e-15	7.75354	0.18956
ENSNVIG00000013360	SIAH2	siah E3 ubiquitin protein ligase 2	1216.35	3361.58	3.33958e-23	1.46658	8.82937e-25	10.2783	0.142687
ENSNVIG00000011348	ANKRD40	ankyrin repeat domain 40	410.284	1133.18	4.35875e-14	1.46568	2.40646e-15	7.91837	0.185099
ENSNVIG00000006549	BAG2	BCL2 associated athanogene 2	65.9438	182.122	3.33976e-05	1.46559	5.76952e-06	4.53466	0.323198
ENSNVIG00000005884	CD047	chromosome 4 open reading frame 47	11.4683	31.5926	0.0598521	1.46193	0.0248996	2.24296	0.651787
ENSNVIG00000021355	NA	NA	313.548	862.474	6.25328e-14	1.4598	3.49222e-15	7.87193	0.185443
ENSNVIG00000001229	ACSS3	acyl-CoA synthetase short chain family member 3	292.85	804.607	7.89355e-13	1.45812	4.90487e-14	7.53443	0.193528
ENSNVIG00000003009	NA	NA	3.81382	10.4763	0.286897	1.45783	0.171781	1.3665	1.06683
ENSNVIG00000017289	ARL3	ADP ribosylation factor like GTPase 3	305.769	839.857	4.75811e-09	1.4577	4.59801e-10	6.23224	0.233897
ENSNVIG00000011904	REEP3	receptor accessory protein 3	1587.12	4358.47	1.74531e-16	1.45741	7.61245e-18	8.60529	0.169362
ENSNVIG00000003971	NA	NA	2.00022	5.48527	0.475795	1.4554	0.334199	0.96569	1.50711
ENSNVIG00000005827	NA	NA	120.837	331.146	1.03102e-08	1.45441	1.0437e-09	6.10258	0.238327
ENSNVIG00000024113	STBD1	starch binding domain 1	39.0729	106.95	0.000366214	1.45269	7.89107e-05	3.94768	0.367986
ENSNVIG00000001702	NCOA7	nuclear receptor coactivator 7	262.533	718.451	5.40292e-13	1.45239	3.28468e-14	7.58658	0.191442
ENSNVIG00000017777	NA	NA	553.065	1511.49	3.58857e-12	1.45045	2.40997e-13	7.32383	0.198045
ENSNVIG00000003185	NA	NA	1.91645	5.23619	0.521388	1.45008	0.37768	0.882179	1.64375
ENSNVIG00000010145	TPPP3	tubulin polymerization promoting protein family member 3	8.07652	22.0617	0.150938	1.44974	0.0761058	1.77374	0.817333
ENSNVIG00000023359	NA	NA	11.3197	30.8927	0.0701614	1.44843	0.0300217	2.1698	0.667537
ENSNVIG00000007823	ARAP2	ArfGAP with RhoGAP domain, ankyrin repeat and PH domain 2	86.2609	235.387	0.00170773	1.44825	0.000432789	3.51924	0.411525
ENSNVIG00000020166	S2542	solute carrier family 25 member 42	403.638	1101.28	1.78827e-13	1.44805	1.03787e-14	7.73453	0.187219
ENSNVIG00000009612	BCL10	BCL10 immune signaling adaptor	382.91	1043.79	8.87904e-15	1.44675	4.61966e-16	8.1211	0.178147
ENSNVIG00000015880	APOM	apolipoprotein M	3.11898	8.49685	0.347384	1.44585	0.219024	1.22913	1.17633
ENSNVIG00000010565	PPP2R2B	protein phosphatase 2 regulatory subunit Bbeta	21.7664	59.2878	0.012177	1.44563	0.00392959	2.88376	0.501301
ENSNVIG00000009869	I23O1	indoleamine 2,3-dioxygenase 1	19.2769	52.4873	0.0108009	1.44509	0.00342672	2.92662	0.493777
ENSNVIG00000006873	TAC4	tachykinin precursor 4	8.87604	24.163	0.0952842	1.44481	0.0433379	2.02044	0.715097
ENSNVIG00000008003	NA	NA	108.93	296.177	9.62022e-09	1.44306	9.69775e-10	6.11431	0.236013
ENSNVIG00000003670	MAFK	MAF bZIP transcription factor K	629.18	1710.62	1.43256e-15	1.44298	6.85593e-17	8.34949	0.172822
ENSNVIG00000024346	NA	NA	7.50876	20.4108	0.179938	1.44269	0.0949809	1.66969	0.864046
ENSNVIG00000007135	PLEKHA1	pleckstrin homology domain containing A1	434.286	1179.91	2.00513e-11	1.44197	1.44439e-12	7.07973	0.203675
ENSNVIG00000022781	NAALADL2	N-acetylated alpha-linked acidic dipeptidase like 2	4.42459	12.0204	0.249966	1.44187	0.144014	1.461	0.986904
ENSNVIG00000014583	PKDCC	protein kinase domain containing, cytoplasmic	53.0602	144.055	2.41715e-05	1.44092	4.07529e-06	4.60751	0.312733
ENSNVIG00000019457	DSP	desmoplakin	53.36	144.784	0.000131202	1.44007	2.55708e-05	4.2097	0.342084
ENSNVIG00000024641	LPAR5	lysophosphatidic acid receptor 5	27.2252	73.8586	0.00284501	1.43982	0.000762034	3.36623	0.427725
ENSNVIG00000018787	CHGB	chromogranin B	3.87969	10.5084	0.314155	1.43752	0.192847	1.3022	1.10392
ENSNVIG00000018104	ISCU	iron-sulfur cluster assembly enzyme	1108.23	3000.88	1.06303e-17	1.43712	4.19321e-19	8.93175	0.1609
ENSNVIG00000004885	GLRX	glutaredoxin	319.43	864.45	2.68544e-15	1.43629	1.30418e-16	8.27319	0.173607
ENSNVIG00000016962	FILIP1L	filamin A interacting protein 1 like	595.107	1609.6	1.10528e-19	1.43549	3.8051e-21	9.43785	0.152099
ENSNVIG00000021908	NA	NA	4.21936	11.4119	0.265781	1.43544	0.155831	1.41923	1.01142
ENSNVIG00000015665	ITGA11	integrin subunit alpha 11	208.95	564.632	4.21445e-09	1.43415	4.05476e-10	6.2519	0.229394
ENSNVIG00000010416	PLCL1	phospholipase C like 1 (inactive)	3.95781	10.6831	0.340965	1.43255	0.213772	1.24326	1.15225
ENSNVIG00000022151	PYURF	PIGY upstream reading frame	833.305	2249.06	2.67939e-12	1.43241	1.77288e-13	7.36489	0.194491
ENSNVIG00000019923	MGST2	microsomal glutathione S-transferase 2	8.60251	23.2102	0.102309	1.43193	0.0471766	1.98471	0.721481
ENSNVIG00000011828	TNNI3	troponin I3, cardiac type	36.503	98.3761	0.00064066	1.43029	0.000147461	3.79531	0.376858
ENSNVIG00000008381	NA	NA	6.8678	18.4795	0.16107	1.428	0.0825618	1.73601	0.822578
ENSNVIG00000011015	DENND5A	DENN domain containing 5A	1402.8	3773.93	5.5851e-15	1.42776	2.83085e-16	8.18032	0.174536
ENSNVIG00000024529	IL15	interleukin 15	3.08482	8.29899	0.379006	1.42775	0.245901	1.16036	1.23043
ENSNVIG00000022448	NA	NA	3.85261	10.3634	0.313175	1.42759	0.192118	1.30434	1.09449
ENSNVIG00000009743	VEGFA	vascular endothelial growth factor A	980.74	2636.14	1.04313e-13	1.42649	5.95082e-15	7.80499	0.182766
ENSNVIG00000020556	GALNT1	polypeptide N-acetylgalactosaminyltransferase 1	910.051	2446.08	7.82633e-16	1.42645	3.65701e-17	8.4234	0.169344
ENSNVIG00000005402	CDK19	cyclin dependent kinase 19	49.5883	133.27	0.000583422	1.42629	0.000132843	3.82113	0.373263
ENSNVIG00000004407	TMEM88	transmembrane protein 88	2.87254	7.71242	0.401258	1.42486	0.26482	1.11507	1.27782
ENSNVIG00000010635	PTGS1	prostaglandin-endoperoxide synthase 1	80.4978	216.059	1.2338e-06	1.42441	1.65628e-07	5.23428	0.27213
ENSNVIG00000009671	TMOD2	tropomodulin 3	611.256	1639.54	6.21933e-10	1.42345	5.29342e-11	6.56244	0.216908
ENSNVIG00000017228	LACTB2	lactamase beta 2	426.034	1142.67	2.77865e-11	1.42337	2.04676e-12	7.03126	0.202435
ENSNVIG00000009387	NA	NA	45.5542	122.127	0.000107809	1.42272	2.06076e-05	4.2582	0.334113
ENSNVIG00000003683	ADAMTS1	ADAM metallopeptidase with thrombospondin type 1 motif 1	491.072	1316.47	3.61077e-14	1.42267	1.97563e-15	7.94287	0.179113
ENSNVIG00000004318	CACNA1A	calcium voltage-gated channel subunit alpha1 A	2.41001	6.45659	0.443256	1.42173	0.302576	1.03093	1.37908
ENSNVIG00000016083	SFR1	SWI5 dependent homologous recombination repair protein 1	58.1676	155.814	0.000393492	1.42154	8.55573e-05	3.92828	0.361873
ENSNVIG00000005128	RPS6KC1	ribosomal protein S6 kinase C1	323.495	866.431	2.02543e-09	1.42134	1.86135e-10	6.37237	0.223048
ENSNVIG00000014880	GPRASP2	G protein-coupled receptor associated sorting protein 2	9.64869	25.8197	0.149013	1.42007	0.0749277	1.78091	0.797385
ENSNVIG00000006034	CCDC141	coiled-coil domain containing 141	246.05	658.317	1.65983e-05	1.41983	2.72454e-06	4.69056	0.3027
ENSNVIG00000004628	CCSER2	coiled-coil serine rich protein 2	415.979	1112.87	8.67015e-11	1.4197	6.6684e-12	6.86459	0.206815
ENSNVIG00000004358	FBXO33	F-box protein 33	111.153	297.351	1.73358e-06	1.41962	2.39584e-07	5.16567	0.274819
ENSNVIG00000021945	CREBRF	CREB3 regulatory factor	34.8777	93.2823	0.0198392	1.4193	0.00683981	2.70454	0.524783
ENSNVIG00000024540	SHLD2	shieldin complex subunit 2	98.5315	263.36	2.23466e-06	1.41838	3.14521e-07	5.11453	0.277323
ENSNVIG00000009323	SPATA1	spermatogenesis associated 1	4.99042	13.3341	0.297321	1.41789	0.179557	1.34212	1.05645
ENSNVIG00000024278	NA	NA	43.7942	116.911	0.00356802	1.4166	0.000985455	3.29465	0.429971
ENSNVIG00000019107	ZNF599	zinc finger protein 599	34.2837	91.5075	0.00125525	1.41637	0.000309598	3.60713	0.392657
ENSNVIG00000018162	CNRP1	cannabinoid receptor interacting protein 1	1.75943	4.69377	0.507547	1.41564	0.363803	0.908142	1.55883
ENSNVIG00000000810	SGSM3	small G protein signaling modulator 3	956.081	2550.18	5.71017e-22	1.41539	1.63482e-23	9.99304	0.141638
ENSNVIG00000020415	PKNOX2	PBX/knotted 1 homeobox 2	10.3708	27.6038	0.0746579	1.41234	0.0323416	2.14016	0.659923
ENSNVIG00000010607	Q5T9B7	adenylate kinase 1	73.1568	194.668	2.70496e-05	1.41195	4.59305e-06	4.58257	0.308114
ENSNVIG00000010746	PIP5KL1	phosphatidylinositol-4-phosphate 5-kinase like 1	2.51144	6.66159	0.42105	1.40735	0.282645	1.0744	1.3099
ENSNVIG00000003607	NA	NA	24.6523	65.3749	0.00671942	1.40702	0.00199027	3.09168	0.455097
ENSNVIG00000011758	CI072	C9orf72-SMCR8 complex subunit	186.881	495.428	2.52995e-08	1.40655	2.66838e-09	5.9508	0.236364
ENSNVIG00000002502	CAB39	calcium binding protein 39	344.923	914.351	3.84605e-12	1.40647	2.59104e-13	7.3141	0.192296
ENSNVIG00000011296	NA	NA	3.1521	8.35219	0.353794	1.40584	0.224041	1.21585	1.15626
ENSNVIG00000021549	KDM7A	lysine demethylase 7A	16.8602	44.6741	0.0510325	1.40582	0.0205234	2.31664	0.606835
ENSNVIG00000019019	NA	NA	1486.04	3936.96	1.86441e-11	1.40561	1.33643e-12	7.09048	0.198239
ENSNVIG00000011338	TK2	thymidine kinase 2	38.9442	103.173	0.000587939	1.40559	0.000133955	3.81907	0.368044
ENSNVIG00000008283	TICAM1	toll like receptor adaptor molecule 1	898.876	2379.65	1.71527e-18	1.40455	6.39014e-20	9.13752	0.153713
ENSNVIG00000018145	HPD	4-hydroxyphenylpyruvate dioxygenase	17.209	45.5464	0.0210213	1.40417	0.00731499	2.68215	0.523524
ENSNVIG00000011854	TAPT1	transmembrane anterior posterior transformation 1	116.632	308.602	2.13052e-07	1.40379	2.54797e-08	5.56996	0.252028
ENSNVIG00000011918	C11orf91	chromosome 11 open reading frame 91	1.85804	4.90703	0.512621	1.40107	0.368865	0.898601	1.55917
ENSNVIG00000006560	NSUN7	NOP2/Sun RNA methyltransferase family member 7	12.3457	32.5977	0.0642503	1.40076	0.0270927	2.21018	0.633775
ENSNVIG00000018254	NA	NA	80.4136	212.234	0.000157319	1.40014	3.11612e-05	4.16481	0.336185
ENSNVIG00000023491	GBP3	guanylate binding protein 3	30.488	80.3608	0.00350986	1.39825	0.000967408	3.29984	0.423734
ENSNVIG00000011447	TOB1	transducer of ERBB2, 1	3179.51	8379.62	1.51372e-28	1.39808	3.0497e-30	11.4274	0.122344
ENSNVIG00000011357	NA	NA	1.8538	4.88465	0.52109	1.39777	0.37739	0.882715	1.58349
ENSNVIG00000006469	NA	NA	1.73094	4.55891	0.526078	1.39714	0.381908	0.874385	1.59785
ENSNVIG00000009504	NA	NA	2.64276	6.9518	0.515042	1.39534	0.371408	0.893839	1.56106
ENSNVIG00000022423	NA	NA	1.85521	4.8797	0.500183	1.39521	0.3566	0.921863	1.51347
ENSNVIG00000007239	FKBP11	FKBP prolyl isomerase 11	6.76155	17.7544	0.18423	1.39275	0.0977703	1.65576	0.841156
ENSNVIG00000006435	GCA	grancalcin	25.997	68.2357	0.0044313	1.39218	0.00125143	3.22689	0.43143
ENSNVIG00000024946	LRRFIP2	LRR binding FLII interacting protein 2	1934.68	5075.66	2.50732e-16	1.3915	1.11488e-17	8.56142	0.162531
ENSNVIG00000015695	AUH	AU RNA binding methylglutaconyl-CoA hydratase	663.729	1741.14	2.63547e-13	1.39137	1.55005e-14	7.68333	0.181089
ENSNVIG00000003679	ANXA4	annexin A4	1433.2	3758.2	5.69442e-15	1.3908	2.89028e-16	8.17782	0.170069
ENSNVIG00000010234	PLEKHG4	pleckstrin homology and RhoGEF domain containing G4	20.4821	53.7059	0.012166	1.39072	0.00392348	2.88425	0.482176
ENSNVIG00000015873	BNIPL	BCL2 interacting protein like	5.08334	13.3284	0.283988	1.39066	0.169758	1.37298	1.01288
ENSNVIG00000011189	GADD45A	growth arrest and DNA damage inducible alpha	6121.22	16031.8	1.65748e-15	1.38904	7.95581e-17	8.3319	0.166714
ENSNVIG00000009212	SH3D19	SH3 domain containing 19	833.496	2180.79	2.75375e-10	1.3876	2.2484e-11	6.68891	0.207448
ENSNVIG00000014727	REEP2	receptor accessory protein 2	4.96164	12.9755	0.312999	1.3869	0.191813	1.30523	1.06256
ENSNVIG00000002550	ITM2C	integral membrane protein 2C	2371.9	6201.69	4.3255e-20	1.38662	1.45855e-21	9.53783	0.145381
ENSNVIG00000003682	NA	NA	3.4767	9.08305	0.382881	1.38546	0.249328	1.15198	1.20267
ENSNVIG00000003063	NA	NA	13.5287	35.3113	0.0554396	1.38411	0.0226367	2.27951	0.607196
ENSNVIG00000021512	RNF44	ring finger protein 44	1549.31	4042.03	1.57182e-18	1.38345	5.84461e-20	9.14717	0.151244
ENSNVIG00000012371	NMRK1	nicotinamide riboside kinase 1	99.6248	259.838	1.43625e-05	1.38304	2.33521e-06	4.72201	0.292892
ENSNVIG00000002886	NA	NA	4.30399	11.2135	0.27496	1.38149	0.162807	1.39569	0.989824
ENSNVIG00000017190	LNP1	leukemia NUP98 fusion partner 1	1.83661	4.78392	0.505703	1.38115	0.361814	0.911914	1.51456
ENSNVIG00000006246	PNPLA2	patatin like phospholipase domain containing 2	5052.38	13157.7	1.05149e-23	1.38087	2.70821e-25	10.3916	0.132884
ENSNVIG00000000147	KLHL28	kelch like family member 28	54.3111	141.308	0.000604373	1.37953	0.000138105	3.81154	0.361935
ENSNVIG00000011812	LGALS8	galectin 8	508.972	1324.07	7.88798e-12	1.37932	5.50777e-13	7.21214	0.19125
ENSNVIG00000005009	FGF5	fibroblast growth factor 5	709.388	1844.41	1.25488e-15	1.37851	5.95995e-17	8.36602	0.164775
ENSNVIG00000012343	NA	NA	3.23212	8.40165	0.42564	1.37819	0.286809	1.06515	1.2939
ENSNVIG00000020844	NA	NA	14.8319	38.5149	0.0390798	1.37671	0.0149954	2.43249	0.565968
ENSNVIG00000011213	SOWAHC	sosondowah ankyrin repeat domain family member C	22.383	58.0995	0.0122516	1.37612	0.00395714	2.88156	0.477562
ENSNVIG00000002925	ACAP1	ArfGAP with coiled-coil, ankyrin repeat and PH domains 1	90.9663	235.873	1.75794e-06	1.3746	2.43198e-07	5.16287	0.266248
ENSNVIG00000009161	IRAK3	interleukin 1 receptor associated kinase 3	85.3548	221.292	2.58866e-05	1.37441	4.37727e-06	4.59261	0.299265
ENSNVIG00000008950	TIGD4	tigger transposable element derived 4	6.80174	17.6097	0.197894	1.3724	0.107159	1.6111	0.85184
ENSNVIG00000011840	KCNRG	potassium channel regulator	1.82247	4.71797	0.531473	1.37227	0.386827	0.865387	1.58573
ENSNVIG00000023710	SFN	stratifin	200.688	519.371	3.12503e-10	1.37181	2.567e-11	6.66949	0.205685
ENSNVIG00000019960	RFFL	ring finger and FYVE like domain containing E3 ubiquitin protein ligase	1255.81	3247.03	1.79572e-18	1.3705	6.70255e-20	9.13235	0.150071
ENSNVIG00000005397	GPR83	G protein-coupled receptor 83	8.94451	23.1078	0.146063	1.3693	0.0730507	1.79251	0.763901
ENSNVIG00000008670	NA	NA	2.88564	7.42889	0.412331	1.36426	0.274947	1.09174	1.24962
ENSNVIG00000019613	FDPS	farnesyl diphosphate synthase	18237.1	46939	6.21694e-14	1.36391	3.46314e-15	7.87297	0.17324
ENSNVIG00000015761	OCEL1	occludin/ELL domain containing 1	797.2	2050.19	1.37318e-07	1.36274	1.58906e-08	5.65166	0.241123
ENSNVIG00000017420	IFT81	intraflagellar transport 81	9.06219	23.2976	0.105132	1.36225	0.0487458	1.97081	0.691215
ENSNVIG00000012956	CAMK2D	calcium/calmodulin dependent protein kinase II delta	524.883	1348.57	2.26695e-14	1.36137	1.21152e-15	8.00328	0.170101
ENSNVIG00000017343	SPDYC	speedy/RINGO cell cycle regulator family member C	2.37207	6.09041	0.466784	1.36039	0.325422	0.983377	1.38339
ENSNVIG00000021444	STX11	syntaxin 11	409.769	1052.1	5.21877e-13	1.36039	3.16166e-14	7.59152	0.179198
ENSNVIG00000010699	NA	NA	42.3783	108.792	0.00166588	1.36018	0.000421005	3.52655	0.385696
ENSNVIG00000024441	PCMD1	protein-L-isoaspartate (D-aspartate) O-methyltransferase domain containing 1	49.9453	128.065	0.000522078	1.35846	0.000117289	3.85173	0.352688
ENSNVIG00000014169	MAP9	microtubule associated protein 9	116.611	298.987	0.000308577	1.35838	6.57683e-05	3.9911	0.340351
ENSNVIG00000014845	NA	NA	4.68243	12.0007	0.269984	1.35779	0.15897	1.40855	0.963966
ENSNVIG00000006833	BAIAP2L1	BAR/IMD domain containing adaptor protein 2 like 1	1619.91	4151.06	2.97745e-24	1.35757	7.45099e-26	10.5139	0.129121
ENSNVIG00000002432	BEND5	BEN domain containing 5	5.35913	13.7276	0.257578	1.35701	0.149893	1.43991	0.942424
ENSNVIG00000005639	FAM83A	family with sequence similarity 83 member A	12.4661	31.9275	0.0554764	1.35679	0.0226557	2.27919	0.595295
ENSNVIG00000019760	TMSB4X	thymosin beta 4 X-linked	5949.34	15233.4	4.05185e-13	1.35644	2.43466e-14	7.6253	0.177886
ENSNVIG00000003134	NA	NA	2.36499	6.05548	0.49092	1.3564	0.347836	0.938795	1.44484
ENSNVIG00000001682	MOV10	Mov10 RISC complex RNA helicase	2802.79	7175.28	3.46189e-12	1.35617	2.31755e-13	7.32907	0.18504
ENSNVIG00000010705	TP53TG5	TP53 target 5	2.43322	6.22496	0.472088	1.3552	0.330689	0.972728	1.39319
ENSNVIG00000005308	NDEL1	nudE neurodevelopment protein 1 like 1	785.553	2007.83	2.49183e-21	1.35386	7.66255e-23	9.83879	0.137604
ENSNVIG00000008734	DPOLB	DNA polymerase beta	178.175	455.403	1.64286e-08	1.35385	1.69443e-09	6.02468	0.224717
ENSNVIG00000008043	NA	NA	1.80104	4.6026	0.505801	1.35362	0.361938	0.911679	1.48476
ENSNVIG00000010328	NA	NA	145.279	370.902	4.19799e-07	1.35221	5.22004e-08	5.44365	0.248402
ENSNVIG00000009773	CG060	base methyltransferase of 25S rRNA 2 homolog	65.2552	166.544	0.000547342	1.35174	0.000123738	3.8386	0.352144
ENSNVIG00000008078	ZSWIM6	zinc finger SWIM-type containing 6	79.3297	202.309	3.38467e-05	1.35063	5.86443e-06	4.53122	0.298072
ENSNVIG00000009021	DNJB9	DnaJ heat shock protein family (Hsp40) member B9	68.0723	173.571	1.67202e-05	1.35039	2.74926e-06	4.68871	0.288008
ENSNVIG00000008506	MCUB	mitochondrial calcium uniporter dominant negative beta subunit	634.729	1617.44	1.25073e-09	1.3495	1.10873e-10	6.45133	0.209182
ENSNVIG00000004368	TFAP2B	transcription factor AP-2 beta	82.9273	210.993	1.47339e-05	1.34727	2.40184e-06	4.71629	0.285664
ENSNVIG00000018847	NR1D2	nuclear receptor subfamily 1 group D member 2	110.708	281.242	0.000165577	1.34505	3.29843e-05	4.15182	0.323967
ENSNVIG00000002939	SAMD4A	sterile alpha motif domain containing 4A	104.142	264.236	0.000442435	1.34328	9.74258e-05	3.89692	0.344703
ENSNVIG00000002765	PRKD3	protein kinase D3	3.21137	8.13869	0.486724	1.34161	0.344313	0.945678	1.41867
ENSNVIG00000009656	ZNF713	zinc finger protein 713	62.3995	158.139	0.000170967	1.34158	3.4203e-05	4.14351	0.32378
ENSNVIG00000022132	NA	NA	485.051	1229.22	2.55259e-14	1.34154	1.375e-15	7.98768	0.167951
ENSNVIG00000016973	RAP2A	RAP2A, member of RAS oncogene family	96.3126	243.889	3.10359e-06	1.34043	4.48228e-07	5.04724	0.265576
ENSNVIG00000024949	HSD3B7	hydroxy-delta-5-steroid dehydrogenase, 3 beta- and steroid delta-isomerase 7	569.317	1440.97	5.6565e-13	1.33974	3.45252e-14	7.58011	0.176744
ENSNVIG00000023679	C3orf62	chromosome 3 open reading frame 62	144.323	364.696	8.53169e-07	1.3374	1.11275e-07	5.30728	0.251993
ENSNVIG00000018558	BMP2	bone morphogenetic protein 2	422.568	1067.58	3.39667e-17	1.33709	1.40575e-18	8.79696	0.151994
ENSNVIG00000012369	CDKN2B	cyclin dependent kinase inhibitor 2B	3773.98	9523.17	8.80256e-13	1.33535	5.51326e-14	7.51915	0.177594
ENSNVIG00000017985	MORN3	MORN repeat containing 3	6.0101	15.1648	0.217598	1.33527	0.120995	1.55061	0.861123
ENSNVIG00000015180	PLA2G5	phospholipase A2 group V	44.4979	112.27	0.000656666	1.33517	0.000151563	3.78849	0.352428
ENSNVIG00000018672	AHI1	Abelson helper integration site 1	64.6146	162.956	4.74765e-05	1.33455	8.43407e-06	4.45386	0.29964
ENSNVIG00000021590	FBX30	F-box protein 30	70.2488	177.153	0.000685693	1.33445	0.000158961	3.77664	0.353344
ENSNVIG00000021249	PNPLA8	patatin like phospholipase domain containing 8	223.718	563.863	6.89142e-08	1.33366	7.73129e-09	5.77421	0.230969
ENSNVIG00000009681	RN208	ring finger protein 208	30.4026	76.6183	0.00438601	1.33349	0.00123711	3.23018	0.412823
ENSNVIG00000021165	EPS8	epidermal growth factor receptor pathway substrate 8	737.26	1857.94	1.21979e-09	1.33346	1.07872e-10	6.45549	0.206563
ENSNVIG00000000912	NA	NA	11.158	28.1002	0.0788698	1.3325	0.0345676	2.11339	0.630502
ENSNVIG00000013725	PSTPIP1	proline-serine-threonine phosphatase interacting protein 1	152.484	383.602	2.58345e-08	1.33095	2.72663e-09	5.94726	0.223792
ENSNVIG00000002284	MORN2	MORN repeat containing 2	39.9465	100.453	0.00221936	1.33038	0.000579394	3.44108	0.386618
ENSNVIG00000001879	ABLIM3	actin binding LIM protein family member 3	493.645	1240.56	2.42887e-08	1.32944	2.55662e-09	5.9578	0.223144
ENSNVIG00000014625	PLPL4	patatin like phospholipase domain containing 4	5.18279	13.0171	0.290629	1.32861	0.174529	1.35779	0.978506
ENSNVIG00000001875	SERINC5	serine incorporator 5	460.068	1155.33	1.27919e-09	1.32839	1.13578e-10	6.44768	0.206026
ENSNVIG00000023695	NA	NA	11070.6	27794.5	1.58532e-25	1.32807	3.6086e-27	10.7957	0.123019
ENSNVIG00000011310	NA	NA	9.17859	23.0328	0.154889	1.32734	0.0785504	1.75916	0.754533
ENSNVIG00000019047	MAP3K5	mitogen-activated protein kinase kinase kinase 5	42.7129	107.163	0.000539186	1.32706	0.000121666	3.84275	0.345343
ENSNVIG00000024449	RB1CC1	RB1 inducible coiled-coil 1	469.838	1178.69	5.12306e-08	1.32694	5.65279e-09	5.82672	0.227734
ENSNVIG00000007069	TANK	TRAF family member associated NFKB activator	123.397	309.13	1.00018e-06	1.32491	1.32429e-07	5.27545	0.251146
ENSNVIG00000007409	PHF20L1	PHD finger protein 20 like 1	500.845	1252.48	1.82765e-11	1.32235	1.30879e-12	7.09338	0.186421
ENSNVIG00000024589	PRR19	proline rich 19	245.455	613.23	4.18456e-09	1.32097	4.02305e-10	6.25313	0.211249
ENSNVIG00000015744	UNC13B	unc-13 homolog B	451.889	1127.95	2.30028e-06	1.31966	3.24244e-07	5.10878	0.258312
ENSNVIG00000008463	CIR1	corepressor interacting with RBPJ, 1	353.162	880.583	2.81563e-07	1.31813	3.41953e-08	5.51848	0.238858
ENSNVIG00000023901	WDR47	WD repeat domain 47	193.298	481.537	1.93271e-07	1.31682	2.28985e-08	5.58854	0.235629
ENSNVIG00000000405	MDGA2	MAM domain containing glycosylphosphatidylinositol anchor 2	4.48184	11.1585	0.303748	1.31598	0.184319	1.32757	0.991264
ENSNVIG00000012061	DOK6	docking protein 6	2.84064	7.07066	0.450277	1.31563	0.308949	1.01743	1.29309
ENSNVIG00000003476	CFAP69	cilia and flagella associated protein 69	9.61895	23.9333	0.121499	1.31507	0.0580757	1.89513	0.693922
ENSNVIG00000016502	SLK	STE20 like kinase	1018.21	2533.18	1.84435e-06	1.31491	2.57109e-07	5.15245	0.255201
ENSNVIG00000019629	RN125	ring finger protein 125	2.29669	5.71226	0.518572	1.31451	0.375091	0.886978	1.482
ENSNVIG00000003983	TOM1	target of myb1 membrane trafficking protein	2250.28	5596.08	9.54079e-19	1.31431	3.45319e-20	9.20386	0.1428
ENSNVIG00000013144	ZNF215	zinc finger protein 215	5.51623	13.712	0.262218	1.31369	0.153297	1.42798	0.919963
ENSNVIG00000015901	NA	NA	445.665	1107.16	6.89837e-07	1.31283	8.85095e-08	5.34886	0.245441
ENSNVIG00000008016	NR4A2	nuclear receptor subfamily 4 group A member 2	15.6031	38.7543	0.0429881	1.31253	0.0167595	2.39194	0.548729
ENSNVIG00000018971	SEMA6D	semaphorin 6D	8.17959	20.3026	0.193844	1.31156	0.10424	1.62464	0.807294
ENSNVIG00000012198	SPHK2	sphingosine kinase 2	1159.62	2874.56	5.33976e-16	1.30968	2.46113e-17	8.46966	0.154632
ENSNVIG00000015808	ABCC5	ATP binding cassette subfamily C member 5	2180.53	5403.23	1.26554e-13	1.30914	7.26435e-15	7.77979	0.168275
ENSNVIG00000021020	LRRC75B	leucine rich repeat containing 75B	43.5291	107.848	0.00096819	1.30895	0.000231815	3.68156	0.355541
ENSNVIG00000017497	PSD4	pleckstrin and Sec7 domain containing 4	14.811	36.6561	0.0614491	1.30738	0.0256639	2.23126	0.585938
ENSNVIG00000024851	LTBP1	latent transforming growth factor beta binding protein 1	6.43158	15.9045	0.223853	1.30619	0.125156	1.53349	0.851778
ENSNVIG00000018718	NA	NA	3033.86	7499.19	1.7824e-15	1.30558	8.59323e-17	8.32277	0.156869
ENSNVIG00000013121	MAPK8IP1	mitogen-activated protein kinase 8 interacting protein 1	2280.45	5636.49	5.26414e-18	1.30548	2.02066e-19	9.01214	0.144858
ENSNVIG00000018026	NUDT10	nudix hydrolase 10	69.4798	171.729	2.72195e-05	1.30547	4.6315e-06	4.58082	0.284986
ENSNVIG00000013540	ASPG	asparaginase	111.157	274.157	1.7845e-06	1.30241	2.47883e-07	5.15929	0.252439
ENSNVIG00000017143	NA	NA	3.00159	7.397	0.41382	1.30121	0.276329	1.0886	1.19531
ENSNVIG00000017504	NFKB2	nuclear factor kappa B subunit 2	1249.61	3079.06	7.40972e-16	1.30101	3.45186e-17	8.43016	0.154328
ENSNVIG00000007952	DPYSL2	dihydropyrimidinase like 2	2598.95	6398.76	8.2032e-09	1.29986	8.16492e-10	6.14169	0.211646
ENSNVIG00000002454	LHPL2	LHFPL tetraspan subfamily member 2	64.5909	159.015	0.0169801	1.29976	0.00572445	2.76316	0.470388
ENSNVIG00000008775	IGSF6	immunoglobulin superfamily member 6	2.40377	5.91577	0.55666	1.29927	0.412596	0.819334	1.58576
ENSNVIG00000007155	ZNF285	zinc finger protein 285	5.80808	14.2924	0.237143	1.29912	0.134639	1.49606	0.86836
ENSNVIG00000024233	UAP1	UDP-N-acetylglucosamine pyrophosphorylase 1	927.865	2281.68	3.48054e-16	1.29811	1.57222e-17	8.5217	0.15233
ENSNVIG00000020993	ARNTL	aryl hydrocarbon receptor nuclear translocator like	95.6911	235.249	8.25543e-07	1.29773	1.0738e-07	5.31377	0.24422
ENSNVIG00000017943	CABLES1	Cdk5 and Abl enzyme substrate 1	469.266	1152.82	5.58855e-17	1.29669	2.35457e-18	8.73887	0.148382
ENSNVIG00000016264	CARD19	caspase recruitment domain family member 19	609.899	1498.07	1.90009e-10	1.29647	1.5205e-11	6.74593	0.192185
ENSNVIG00000016252	PPCS	phosphopantothenoylcysteine synthetase	178.149	437.529	2.62642e-07	1.2963	3.17673e-08	5.53141	0.234352
ENSNVIG00000005327	SLC9B2	solute carrier family 9 member B2	146.765	360.191	1.07846e-08	1.29525	1.0963e-09	6.09472	0.21252
ENSNVIG00000006805	LONRF1	LON peptidase N-terminal domain and ring finger 1	334.099	819.2	2.99751e-12	1.29394	1.98973e-13	7.34948	0.176059
ENSNVIG00000005773	NA	NA	100.741	246.861	1.03652e-06	1.29305	1.37387e-07	5.26871	0.245421
ENSNVIG00000008919	SLC25A27	solute carrier family 25 member 27	44.0179	107.854	0.000973573	1.29291	0.000233242	3.67999	0.351336
ENSNVIG00000006062	COL11A2	collagen type XI alpha 2 chain	5.45151	13.3539	0.302858	1.29253	0.183607	1.32973	0.972024
ENSNVIG00000006007	PDE9A	phosphodiesterase 9A	162.25	397.39	4.02652e-08	1.29234	4.37207e-09	5.86946	0.22018
ENSNVIG00000022724	RUNDC3A	RUN domain containing 3A	21.2741	52.1028	0.0169668	1.29227	0.00571878	2.76348	0.467622
ENSNVIG00000022488	GSAP	gamma-secretase activating protein	53.6503	131.37	0.0023897	1.29198	0.00062837	3.41906	0.377875
ENSNVIG00000001273	PLA2G3	phospholipase A2 group III	4388.08	10741.9	3.35259e-11	1.29158	2.48138e-12	7.00435	0.184397
ENSNVIG00000023655	PLXNA3	plexin A3	210.205	514.528	5.95729e-06	1.29146	9.02058e-07	4.91188	0.262925
ENSNVIG00000016585	CLDND1	claudin domain containing 1	727.026	1779.5	3.91904e-14	1.29139	2.15262e-15	7.93222	0.162804
ENSNVIG00000005855	MTMR10	myotubularin related protein 10	126.423	309.388	0.000558216	1.29116	0.000126473	3.83323	0.336833
ENSNVIG00000020807	DBN1	drebrin 1	2718.24	6645.68	3.85127e-17	1.28974	1.60629e-18	8.78198	0.146863
ENSNVIG00000007711	BAZ2B	bromodomain adjacent to zinc finger domain 2B	189.587	463.425	1.47231e-06	1.28947	2.00076e-07	5.19927	0.248011
ENSNVIG00000008718	FAM20A	FAM20A golgi associated secretory pathway pseudokinase	4.10073	10.0197	0.347193	1.28889	0.218855	1.22958	1.04824
ENSNVIG00000007346	JAKMIP1	janus kinase and microtubule interacting protein 1	12.2064	29.8187	0.122672	1.28858	0.058778	1.88985	0.681842
ENSNVIG00000015362	VWA7	von Willebrand factor A domain containing 7	120.719	294.713	1.27487e-07	1.28766	1.4699e-08	5.66504	0.227299
ENSNVIG00000017284	NA	NA	3.91976	9.5638	0.34865	1.28682	0.220019	1.22648	1.0492
ENSNVIG00000012001	ARPC5	actin related protein 2/3 complex subunit 5	3025.19	7381.03	7.08463e-13	1.2868	4.38219e-14	7.54912	0.170456
ENSNVIG00000007337	C6orf62	chromosome 6 open reading frame 62	484.905	1182.83	2.71137e-15	1.28647	1.32061e-16	8.2717	0.155526
ENSNVIG00000003340	STEA4	STEAP4 metalloreductase	1.8384	4.47856	0.553317	1.28458	0.40914	0.825408	1.5563
ENSNVIG00000007226	NA	NA	3.91409	9.53309	0.373007	1.28427	0.240743	1.17313	1.09473
ENSNVIG00000016605	GLIPR2	GLI pathogenesis related 2	631.835	1535.85	8.41933e-14	1.28141	4.75544e-15	7.83322	0.163587
ENSNVIG00000006774	PTPRD	protein tyrosine phosphatase receptor type D	5.92856	14.4046	0.291662	1.28078	0.17528	1.35543	0.944924
ENSNVIG00000005106	CBPO	carboxypeptidase O	15.3313	37.2389	0.0801013	1.28033	0.0351696	2.1064	0.607828
ENSNVIG00000019607	STX7	syntaxin 7	137.769	334.302	3.90134e-05	1.2789	6.8341e-06	4.49879	0.284275
ENSNVIG00000019678	KCTD9	potassium channel tetramerization domain containing 9	448.791	1088.56	1.01929e-12	1.2783	6.42013e-14	7.49921	0.170458
ENSNVIG00000020717	CPEB3	cytoplasmic polyadenylation element binding protein 3	14.5628	35.3142	0.0850554	1.27797	0.0377834	2.0772	0.615236
ENSNVIG00000010432	APBA1	amyloid beta precursor protein binding family A member 1	19.7956	47.9835	0.0475798	1.27736	0.0188777	2.34794	0.544036
ENSNVIG00000002423	DDHD1	DDHD domain containing 1	346.985	841.069	2.31275e-09	1.27735	2.14501e-10	6.35058	0.201139
ENSNVIG00000012402	REL	REL proto-oncogene, NF-kB subunit	143.571	347.937	0.000954764	1.27706	0.000227926	3.68587	0.346475
ENSNVIG00000017806	SMYD1	SET and MYND domain containing 1	1.84546	4.47183	0.583708	1.27688	0.441021	0.770471	1.65727
ENSNVIG00000020142	SECISBP2L	SECIS binding protein 2 like	366.097	886.73	4.16314e-10	1.27627	3.46977e-11	6.62512	0.192641
ENSNVIG00000004833	METTL27	methyltransferase like 27	603.756	1460.92	7.46388e-10	1.27484	6.42656e-11	6.53346	0.195125
ENSNVIG00000013153	NA	NA	2.35103	5.67805	0.47765	1.2721	0.335834	0.962429	1.32177
ENSNVIG00000009799	MMP9	matrix metallopeptidase 9	6.15285	14.8581	0.26556	1.27193	0.155664	1.41981	0.895845
ENSNVIG00000005024	IRF2	interferon regulatory factor 2	355.495	858.458	1.81945e-13	1.27192	1.05854e-14	7.73202	0.1645
ENSNVIG00000010445	IFTAP	chromosome 11 open reading frame 74	212.19	512.371	2.84968e-06	1.27183	4.07931e-07	5.06522	0.251091
ENSNVIG00000011576	HNF4A	hepatocyte nuclear factor 4 alpha	87.1036	210.205	0.000533254	1.27099	0.000120176	3.84577	0.330491
ENSNVIG00000002744	CFL2	cofilin 2	2096.43	5056.08	8.80484e-19	1.27009	3.1806e-20	9.21269	0.137863
ENSNVIG00000012787	NA	NA	17.2682	41.6348	0.0363923	1.26967	0.0138124	2.46211	0.515684
ENSNVIG00000005145	MDH1B	malate dehydrogenase 1B	3.34448	8.06359	0.399521	1.26964	0.263589	1.11795	1.13569
ENSNVIG00000014868	NA	NA	222.561	536.411	9.11388e-05	1.26914	1.71119e-05	4.29958	0.295177
ENSNVIG00000000034	INKA1	inka box actin regulator 1	119.583	288.044	1.05483e-05	1.26827	1.67105e-06	4.78961	0.264796
ENSNVIG00000007316	NA	NA	3.34024	8.04264	0.403492	1.26772	0.266865	1.11031	1.14177
ENSNVIG00000021770	SNAP29	synaptosome associated protein 29	716.795	1724.24	1.25522e-15	1.26633	5.97176e-17	8.36578	0.15137
ENSNVIG00000009867	RAB37	RAB37, member RAS oncogene family	453.892	1091.22	3.26064e-15	1.26552	1.60889e-16	8.24813	0.153431
ENSNVIG00000001365	PIHD2	PIH1 domain containing 2	27.2058	65.3969	0.00964553	1.26531	0.00300835	2.96688	0.426476
ENSNVIG00000012736	DAPK1	death associated protein kinase 1	1616.09	3884.58	1.3993e-09	1.26525	1.25428e-10	6.43261	0.196694
ENSNVIG00000021095	SUSD2	sushi domain containing 2	1630.99	3919.74	2.27826e-12	1.26501	1.48813e-13	7.38822	0.17122
ENSNVIG00000010287	NA	NA	6.02621	14.4814	0.315616	1.26488	0.19393	1.29904	0.973702
ENSNVIG00000017149	KPCE	protein kinase C epsilon	176.099	422.845	0.00128265	1.26375	0.000317269	3.60078	0.350965
ENSNVIG00000013557	UNC5CL	unc-5 family C-terminal like	5061.3	12149.2	8.57239e-19	1.26328	3.08451e-20	9.21598	0.137075
ENSNVIG00000000069	SNCA	synuclein alpha	1380.17	3312.9	2.30147e-14	1.26325	1.23322e-15	8.00109	0.157884
ENSNVIG00000017661	LRRC8C	leucine rich repeat containing 8 VRAC subunit C	1240.28	2976.89	9.99548e-18	1.26314	3.91529e-19	8.93933	0.141301
ENSNVIG00000012724	FRS3	fibroblast growth factor receptor substrate 3	107.003	256.777	8.75149e-07	1.26287	1.14637e-07	5.30185	0.238194
ENSNVIG00000001557	FEZF1	FEZ family zinc finger 1	2.86365	6.86924	0.444704	1.2623	0.303993	1.02791	1.22802
ENSNVIG00000009211	NA	kinesin family member 27	17.8836	42.894	0.041138	1.26214	0.015919	2.41077	0.523541
ENSNVIG00000002742	VASN	vasorin	2867.25	6874.7	2.75365e-14	1.26163	1.48915e-15	7.97784	0.158142
ENSNVIG00000007878	FAM83B	family with sequence similarity 83 member B	7.29311	17.4811	0.194689	1.26119	0.104942	1.62135	0.777863
ENSNVIG00000013187	TRPC1	transient receptor potential cation channel subfamily C member 1	62.7917	150.256	0.000276182	1.25878	5.82587e-05	4.01976	0.313149
ENSNVIG00000014565	MSANTD3-TMEFF1	MSANTD3-TMEFF1 readthrough	7.51103	17.9715	0.275106	1.25863	0.162952	1.39521	0.902104
ENSNVIG00000017596	NA	NA	1.81273	4.3366	0.569919	1.2584	0.426474	0.79524	1.58242
ENSNVIG00000002092	CALCOCO1	calcium binding and coiled-coil domain 1	1706.23	4081.64	1.66981e-14	1.25833	8.81766e-16	8.04229	0.156464
ENSNVIG00000022843	STON1	NA	1.63459	3.90946	0.577466	1.25804	0.434181	0.782057	1.60863
ENSNVIG00000014996	KDM5B	lysine demethylase 5B	682.028	1630.85	8.26712e-14	1.25772	4.65778e-15	7.83582	0.160509
ENSNVIG00000024065	NA	NA	72.076	172.337	9.27867e-05	1.25764	1.74606e-05	4.29511	0.292808
ENSNVIG00000024185	ZNF34	zinc finger protein 34	102.313	244.58	5.50402e-07	1.25732	6.96076e-08	5.39218	0.233174
ENSNVIG00000002661	NA	zinc finger protein 385A	48.7156	116.402	0.00097963	1.25666	0.000235039	3.67803	0.341667
ENSNVIG00000001288	NA	NA	5.88259	14.0498	0.269482	1.25602	0.158573	1.40989	0.890867
ENSNVIG00000023971	NA	NA	12.9818	31.0014	0.0811266	1.25585	0.0357173	2.10013	0.597985
ENSNVIG00000005266	NA	NA	1.63035	3.89266	0.58479	1.25558	0.44221	0.768467	1.63388
ENSNVIG00000021571	DUOX1	dual oxidase 1	2.32394	5.54832	0.484375	1.25548	0.342274	0.949682	1.322
ENSNVIG00000012558	HACD4	3-hydroxyacyl-CoA dehydratase 4	2.32535	5.5464	0.484947	1.2541	0.342764	0.948717	1.32189
ENSNVIG00000000930	PDP1	pyruvate dehyrogenase phosphatase catalytic subunit 1	240.972	574.306	0.000331677	1.25295	7.09733e-05	3.973	0.315367
ENSNVIG00000017605	COA5	cytochrome c oxidase assembly factor 5	267.889	638.421	1.40443e-06	1.25288	1.90421e-07	5.20845	0.240547
ENSNVIG00000020962	NRCAM	neuronal cell adhesion molecule	3.83143	9.1291	0.37104	1.25259	0.238818	1.17795	1.06337
ENSNVIG00000023522	ABI1	abl interactor 1	563.863	1343.02	3.73715e-10	1.25206	3.10417e-11	6.64154	0.18852
ENSNVIG00000020513	NA	NA	178.037	424.031	8.64032e-08	1.252	9.77885e-09	5.73452	0.218326
ENSNVIG00000003064	NA	NA	14.2809	33.991	0.0673153	1.25106	0.0286088	2.18884	0.571566
ENSNVIG00000022233	PGM2L1	phosphoglucomutase 2 like 1	16.5763	39.4533	0.0748184	1.25102	0.0324217	2.13917	0.584815
ENSNVIG00000017515	MAP1LC3A	microtubule associated protein 1 light chain 3 alpha	948.41	2255.4	1.00011e-10	1.2498	7.76274e-12	6.84286	0.182643
ENSNVIG00000003586	ZFN2A	zinc finger AN1-type containing 2A	962.363	2287.57	5.31303e-12	1.24916	3.65069e-13	7.26792	0.171874
ENSNVIG00000006582	SELENOS	selenoprotein S	2368.44	5628.44	8.28017e-11	1.2488	6.35675e-12	6.87142	0.181738
ENSNVIG00000005461	SCNN1B	sodium channel epithelial 1 beta subunit	24.1067	57.2656	0.018328	1.24824	0.00624364	2.7347	0.456443
ENSNVIG00000012119	FBXO25	F-box protein 25	501.25	1190.6	1.20483e-14	1.24809	6.31118e-16	8.08316	0.154406
ENSNVIG00000023666	SCN4A	sodium voltage-gated channel alpha subunit 4	58.4799	138.689	0.00118865	1.24584	0.000291324	3.6229	0.34388
ENSNVIG00000020496	ANXA2	annexin A2	42438.9	100436	1.30854e-21	1.24282	3.91286e-23	9.90619	0.125459
ENSNVIG00000020346	FEZ2	fasciculation and elongation protein zeta 2	523.786	1239.57	5.23162e-12	1.24278	3.58735e-13	7.27028	0.17094
ENSNVIG00000004716	LASP1	LIM and SH3 protein 1	1744.32	4127.35	4.47616e-09	1.24255	4.30972e-10	6.24238	0.19905
ENSNVIG00000000737	NA	NA	61.9439	146.461	0.000643938	1.24148	0.000148307	3.79389	0.327231
ENSNVIG00000016302	ZNF774	zinc finger protein 774	19.1087	45.1641	0.0353395	1.24094	0.0133728	2.47368	0.501658
ENSNVIG00000019202	GPBP1L1	GC-rich promoter binding protein 1 like 1	370.461	875.458	3.13361e-12	1.24072	2.0845e-13	7.34326	0.16896
ENSNVIG00000008704	CCDC112	coiled-coil domain containing 112	144.247	340.858	1.36454e-06	1.24063	1.84819e-07	5.21399	0.237943
ENSNVIG00000023587	TRIM63	tripartite motif containing 63	6.22123	14.6972	0.22947	1.24027	0.129229	1.51715	0.817502
ENSNVIG00000012717	ATAD2B	ATPase family AAA domain containing 2B	87.8108	207.41	0.00364485	1.24001	0.00100977	3.28779	0.377157
ENSNVIG00000010729	SWAP70	switching B cell complex subunit SWAP70	1137.5	2686.42	3.39667e-17	1.23982	1.40707e-18	8.79685	0.140939
ENSNVIG00000005277	SLC9B1	solute carrier family 9 member B1	3.34211	7.89163	0.414088	1.23956	0.276566	1.08807	1.13924
ENSNVIG00000021210	BTG3	BTG anti-proliferation factor 3	1093.18	2579.93	2.62341e-10	1.2388	2.13641e-11	6.69638	0.184996
ENSNVIG00000005108	NA	NA	491.194	1159.23	9.64947e-06	1.2388	1.51775e-06	4.80888	0.257606
ENSNVIG00000000512	NA	NA	23.675	55.8538	0.0328534	1.23829	0.012295	2.50356	0.494612
ENSNVIG00000014726	TUFT1	tuftelin 1	1184.62	2792.95	1.48645e-12	1.23736	9.46761e-14	7.44812	0.16613
ENSNVIG00000014375	PAIP2	poly(A) binding protein interacting protein 2	560.885	1321.6	4.98765e-09	1.23651	4.83393e-10	6.2244	0.198655
ENSNVIG00000017118	SHANK1	SH3 and multiple ankyrin repeat domains 1	26.5674	62.5975	0.0161366	1.23645	0.00539561	2.78241	0.444379
ENSNVIG00000019643	CCL2	C-C motif chemokine ligand 2	5297.59	12477	7.0864e-10	1.23586	6.0815e-11	6.54172	0.18892
ENSNVIG00000021351	BEST1	bestrophin 1	9.52919	22.4387	0.131859	1.23557	0.0642083	1.85073	0.667609
ENSNVIG00000009045	ATP13A3	ATPase 13A3	530.502	1248.91	0.000440002	1.23524	9.68279e-05	3.89841	0.316858
ENSNVIG00000022295	NA	NA	15.7238	37.0151	0.089612	1.23517	0.0402259	2.05142	0.602102
ENSNVIG00000017085	FARP1	FERM, ARH/RhoGEF and pleckstrin domain protein 1	777.935	1830.43	3.53196e-12	1.23446	2.36696e-13	7.32624	0.168499
ENSNVIG00000018471	RNF11	ring finger protein 11	817.295	1922.92	6.54281e-11	1.23437	4.96284e-12	6.90664	0.178722
ENSNVIG00000008675	TNFSF15	TNF superfamily member 15	2.29402	5.39646	0.498013	1.23413	0.354516	0.925865	1.33295
ENSNVIG00000002860	PARP8	poly(ADP-ribose) polymerase family member 8	155.595	365.933	4.4935e-08	1.23378	4.9109e-09	5.85016	0.210897
ENSNVIG00000021338	KIFAP3	kinesin associated protein 3	465.353	1094.13	3.56696e-10	1.23339	2.94767e-11	6.64916	0.185496
ENSNVIG00000014072	CYSTM1	cysteine rich transmembrane module containing 1	2319.13	5450.17	1.42535e-15	1.23272	6.81135e-17	8.35026	0.147626
ENSNVIG00000017997	MFGE8	milk fat globule-EGF factor 8 protein	3577.64	8407.47	4.20094e-14	1.23266	2.31637e-15	7.92311	0.155578
ENSNVIG00000019736	GAREM1	GRB2 associated regulator of MAPK1 subtype 1	244.403	574.222	2.58105e-09	1.23235	2.41392e-10	6.33239	0.19461
ENSNVIG00000021940	DGKA	diacylglycerol kinase alpha	1738.4	4083.99	2.21133e-18	1.23222	8.31634e-20	9.10898	0.135276
ENSNVIG00000022528	FAM210B	family with sequence similarity 210 member B	281.972	662.409	2.71166e-11	1.23217	1.98975e-12	7.0352	0.175144
ENSNVIG00000013076	NA	NA	435.149	1022.11	7.31837e-13	1.23198	4.53712e-14	7.54459	0.163293
ENSNVIG00000010251	WASHC3	WASH complex subunit 3	314.239	737.862	5.29505e-07	1.23149	6.66653e-08	5.39993	0.228056
ENSNVIG00000024210	NA	NA	337.12	790.789	1.65293e-08	1.23003	1.70832e-09	6.02336	0.20421
ENSNVIG00000009680	SYTL3	synaptotagmin like 3	14.676	34.425	0.0765328	1.23	0.0332998	2.12845	0.577886
ENSNVIG00000016865	FECH	ferrochelatase	347.303	814.007	4.73157e-10	1.22885	3.97698e-11	6.60493	0.18605
ENSNVIG00000005546	NA	NA	4.0072	9.38575	0.375911	1.22788	0.243096	1.16728	1.05191
ENSNVIG00000021704	SNN	stannin	218.179	510.222	2.02973e-08	1.22562	2.11496e-09	5.98872	0.204654
ENSNVIG00000008050	NA	NA	18.3423	42.858	0.0978322	1.22439	0.0446905	2.00756	0.609893
ENSNVIG00000009284	NA	NA	20.7477	48.4735	0.0222969	1.22425	0.00781323	2.66004	0.460237
ENSNVIG00000010841	DYR1B	dual specificity tyrosine phosphorylation regulated kinase 1B	1511.15	3528.97	5.50738e-16	1.2236	2.54618e-17	8.4657	0.144537
ENSNVIG00000002040	GPR137C	G protein-coupled receptor 137C	10.6544	24.8801	0.115973	1.22355	0.0548465	1.92009	0.637234
ENSNVIG00000002281	PM20D2	peptidase M20 domain containing 2	52.1624	121.79	0.00096199	1.22331	0.000230059	3.68349	0.332107
ENSNVIG00000011769	CCDC114	coiled-coil domain containing 114	48.2393	112.606	0.000662325	1.223	0.00015301	3.78613	0.323022
ENSNVIG00000021834	TTC26	tetratricopeptide repeat domain 26	48.8054	113.795	0.00426317	1.22133	0.00119824	3.2393	0.377034
ENSNVIG00000024912	RNF144B	ring finger protein 144B	35.6129	82.9722	0.0161409	1.22023	0.00539816	2.78226	0.438574
ENSNVIG00000013699	PTGES3L	prostaglandin E synthase 3 like	3.59602	8.37242	0.446514	1.21924	0.305704	1.02428	1.19035
ENSNVIG00000022084	C9J0S1	meiosis specific with OB-fold	17.3305	40.3329	0.0579507	1.21864	0.0239488	2.25795	0.539713
ENSNVIG00000006361	GIP	gastric inhibitory polypeptide	2.45594	5.71119	0.558767	1.21752	0.414868	0.815356	1.49323
ENSNVIG00000016292	DYNC2LI1	dynein cytoplasmic 2 light intermediate chain 1	136.57	317.498	4.57298e-07	1.2171	5.72189e-08	5.42728	0.224256
ENSNVIG00000018371	NA	NA	136.063	316.313	3.16864e-06	1.21708	4.58519e-07	5.0429	0.241345
ENSNVIG00000004555	SESN1	sestrin 1	158.17	367.705	5.74722e-07	1.21708	7.28864e-08	5.38391	0.226058
ENSNVIG00000000631	NA	NA	241.581	560.896	5.62139e-09	1.21523	5.4839e-10	6.20459	0.195859
ENSNVIG00000024066	NA	NA	31.6845	73.5334	0.0182606	1.21462	0.00621035	2.73646	0.443866
ENSNVIG00000022404	NA	NA	2.58729	6.00333	0.513701	1.21432	0.370115	0.896259	1.35488
ENSNVIG00000005314	VSTM4	V-set and transmembrane domain containing 4	34.7564	80.6409	0.00532051	1.21423	0.00153379	3.16821	0.383255
ENSNVIG00000021447	CDHR2	cadherin related family member 2	10.3835	24.0894	0.180215	1.21411	0.0951651	1.66876	0.727552
ENSNVIG00000006259	ABR	ABR activator of RhoGEF and GTPase	3330.72	7724.29	3.51601e-08	1.21357	3.76556e-09	5.89418	0.205893
ENSNVIG00000013577	PTP4A1	protein tyrosine phosphatase 4A1	300.153	695.951	3.21416e-10	1.21329	2.64476e-11	6.66511	0.182036
ENSNVIG00000023922	GPSM2	G protein signaling modulator 2	769.469	1783.83	1.14071e-13	1.21305	6.52363e-15	7.79339	0.155651
ENSNVIG00000021768	XDH	xanthine dehydrogenase	1712.25	3969.11	8.27122e-07	1.21292	1.07702e-07	5.31322	0.228283
ENSNVIG00000010609	CT096	chromosome 20 open reading frame 96	34.861	80.8099	0.00574672	1.21292	0.00166844	3.14367	0.385829
ENSNVIG00000013797	TMC8	transmembrane channel like 8	21.6631	50.1615	0.0271673	1.21134	0.00983678	2.58151	0.469237
ENSNVIG00000016541	TMEM269	transmembrane protein 269	1.58042	3.65797	0.605812	1.21074	0.463417	0.733232	1.65123
ENSNVIG00000007841	PDCD4	programmed cell death 4	902.349	2086.84	1.94226e-12	1.20957	1.25493e-13	7.41085	0.163215
ENSNVIG00000004688	PPP2R5A	protein phosphatase 2 regulatory subunit B'alpha	608.312	1406.77	6.07326e-15	1.20951	3.09545e-16	8.16955	0.148051
ENSNVIG00000017400	NA	NA	4.20866	9.73104	0.471208	1.20923	0.329805	0.974506	1.24087
ENSNVIG00000006972	OSGIN2	oxidative stress induced growth inhibitor family member 2	375.671	868.519	1.38842e-09	1.20909	1.24159e-10	6.43416	0.187917
ENSNVIG00000011439	ZFAND5	zinc finger AN1-type containing 5	775.2	1791.58	3.33433e-13	1.20859	1.98938e-14	7.65131	0.157959
ENSNVIG00000019217	DNAAF6	PIH1 domain containing 3	2.08456	4.81675	0.546362	1.20832	0.402054	0.837958	1.44198
ENSNVIG00000004508	PLEKHN1	pleckstrin homology domain containing N1	17.4958	40.4182	0.0438422	1.20799	0.0171699	2.38305	0.50691
ENSNVIG00000002203	C22orf23	chromosome 22 open reading frame 23	31.6852	73.143	0.00978147	1.20691	0.00305835	2.96181	0.40749
ENSNVIG00000010683	PDE4B	phosphodiesterase 4B	109.307	252.071	4.72067e-05	1.20544	8.3828e-06	4.45517	0.270572
ENSNVIG00000013261	PI4K2B	phosphatidylinositol 4-kinase type 2 beta	420.834	970.19	4.73086e-09	1.20502	4.56833e-10	6.23326	0.19332
ENSNVIG00000003583	RAI14	retinoic acid induced 14	984.674	2267.78	6.07252e-11	1.20356	4.60182e-12	6.91735	0.173992
ENSNVIG00000018283	GLUL	glutamate-ammonia ligase	1521.46	3503.97	3.15219e-12	1.20353	2.09908e-13	7.34233	0.163916
ENSNVIG00000010439	NA	NA	16.8796	38.8522	0.056691	1.20271	0.0232719	2.26894	0.530077
ENSNVIG00000018131	NA	NA	9.20619	21.1857	0.169691	1.20241	0.0880723	1.70566	0.704957
ENSNVIG00000007419	NA	heat shock protein family B (small) member 11	57.9426	133.315	0.000522078	1.20215	0.000117286	3.85173	0.312106
ENSNVIG00000013941	LNX1	ligand of numb-protein X 1	23.6633	54.3858	0.0208801	1.20058	0.00725474	2.68492	0.447156
ENSNVIG00000024279	FAM229A	family with sequence similarity 229 member A	5.37505	12.341	0.383579	1.1991	0.24998	1.1504	1.04234
ENSNVIG00000006325	DHRS7	dehydrogenase/reductase 7	2352.85	5401.06	5.17359e-10	1.19883	4.3668e-11	6.59107	0.181887
ENSNVIG00000016954	PBX1	PBX homeobox 1	272.437	624.642	1.0976e-07	1.19711	1.25697e-08	5.69181	0.210321
ENSNVIG00000008595	RAB3C	RAB3C, member RAS oncogene family	1.68044	3.85014	0.583058	1.19607	0.440323	0.771648	1.55002
ENSNVIG00000000002	RTKN	rhotekin	236.199	540.924	3.86359e-09	1.19542	3.70627e-10	6.26592	0.190782
ENSNVIG00000011298	NA	NA	1146.99	2626.44	8.72583e-07	1.19526	1.14239e-07	5.30248	0.225414
ENSNVIG00000020612	NA	NA	3.17425	7.26766	0.470022	1.19507	0.328743	0.976649	1.22365
ENSNVIG00000007015	PCNX1	pecanex 1	1058.14	2422.66	2.77042e-05	1.19506	4.71986e-06	4.57687	0.261108
ENSNVIG00000011585	JUP	junction plakoglobin	12672.2	29004.1	8.69752e-17	1.19459	3.71363e-18	8.68724	0.137512
ENSNVIG00000000941	NCALD	neurocalcin delta	70.2113	160.668	0.000195616	1.19431	3.98532e-05	4.10833	0.290705
ENSNVIG00000003001	SPEF2	sperm flagellar 2	4.35196	9.9532	0.393296	1.1935	0.258453	1.13006	1.05614
ENSNVIG00000000994	SAV1	salvador family WW domain containing protein 1	289.7	662.213	9.1307e-09	1.19273	9.16556e-10	6.1233	0.194786
ENSNVIG00000008565	GPX2	glutathione peroxidase 2	1.6762	3.82986	0.578545	1.1921	0.435541	0.779746	1.52883
ENSNVIG00000014779	VMAC	vimentin type intermediate filament associated coiled-coil protein	12.2217	27.9205	0.117081	1.19187	0.0554781	1.91511	0.622352
ENSNVIG00000001464	CCDC90B	coiled-coil domain containing 90B	386.866	883.491	3.64119e-07	1.19138	4.48906e-08	5.47045	0.217785
ENSNVIG00000021789	NA	NA	2780.63	6348.95	2.42995e-09	1.19111	2.25714e-10	6.34274	0.187791
ENSNVIG00000001196	ESRP1	epithelial splicing regulatory protein 1	11.2457	25.6644	0.176958	1.1904	0.0929767	1.6799	0.708612
ENSNVIG00000016265	NA	NA	2.2342	5.0964	0.564381	1.18972	0.420829	0.804983	1.47794
ENSNVIG00000016064	RASGRP1	RAS guanyl releasing protein 1	17.6666	40.2452	0.0714767	1.1878	0.030721	2.16067	0.549736
ENSNVIG00000019412	NTAN1	N-terminal asparagine amidase	714.935	1627.7	5.22617e-11	1.18695	3.9272e-12	6.93978	0.171036
ENSNVIG00000020389	RORA	RAR related orphan receptor A	2.05323	4.67351	0.558772	1.18661	0.414912	0.815281	1.45546
ENSNVIG00000020895	SPON1	spondin 1	1.67336	3.80824	0.607482	1.18638	0.465283	0.730175	1.62478
ENSNVIG00000005120	RGS10	regulator of G protein signaling 10	192.082	436.944	5.2309e-06	1.18573	7.8652e-07	4.93868	0.24009
ENSNVIG00000017265	CRIPT	CXXC repeat containing interactor of PDZ3 domain	107.023	243.447	8.72927e-05	1.18569	1.63527e-05	4.30963	0.275125
ENSNVIG00000023287	NA	NA	17.3753	39.5173	0.0583413	1.18545	0.0241474	2.25478	0.52575
ENSNVIG00000022643	NA	NA	5.50564	12.5212	0.294601	1.18539	0.177502	1.34849	0.879053
ENSNVIG00000024090	CCNG2	cyclin G2	120.055	272.971	7.37616e-07	1.18506	9.54218e-08	5.33523	0.222119
ENSNVIG00000017853	KRCC1	lysine rich coiled-coil 1	150.859	342.999	3.45056e-06	1.185	5.02242e-07	5.02545	0.2358
ENSNVIG00000004355	7SK	7SK RNA	5.2004	11.8218	0.338487	1.18475	0.211955	1.24821	0.949162
ENSNVIG00000016286	NA	NA	6.93328	15.7526	0.258195	1.18398	0.150416	1.43806	0.823316
ENSNVIG00000018425	AFF2	AF4/FMR2 family member 2	17.2666	39.2211	0.072612	1.18364	0.0312807	2.15348	0.54964
ENSNVIG00000016493	NA	NA	6.16648	13.9988	0.264706	1.18278	0.155032	1.42198	0.831787
ENSNVIG00000017344	U4	U4 spliceosomal RNA	5.61131	12.7355	0.313012	1.18245	0.191888	1.30502	0.90608
ENSNVIG00000005723	RND3	Rho family GTPase 3	453.533	1029.3	5.39933e-13	1.18239	3.27868e-14	7.58681	0.155848
ENSNVIG00000001591	PYGL	glycogen phosphorylase L	1479.5	3353.82	2.48199e-19	1.18069	8.64993e-21	9.35139	0.126258
ENSNVIG00000015586	CLIC1	chloride intracellular channel 1	8063.71	18278.6	4.80227e-14	1.18064	2.65812e-15	7.90599	0.149335
ENSNVIG00000019996	ENOX2	ecto-NOX disulfide-thiol exchanger 2	133.929	303.551	1.77689e-06	1.18047	2.46197e-07	5.16057	0.228747
ENSNVIG00000020912	FAR1	fatty acyl-CoA reductase 1	663.014	1502.45	2.71843e-08	1.1802	2.8787e-09	5.93837	0.198742
ENSNVIG00000010687	NA	NA	25.4191	57.5982	0.0244967	1.18011	0.00872781	2.62254	0.449988
ENSNVIG00000001839	CCPG1	cell cycle progression 1	402.645	912.066	9.91158e-08	1.17963	1.12737e-08	5.71036	0.206577
ENSNVIG00000023885	NA	NA	1056.49	2392.95	6.34131e-07	1.17951	8.07345e-08	5.36548	0.219833
ENSNVIG00000010119	AK5	adenylate kinase 5	95.3612	215.882	3.0521e-05	1.17877	5.22995e-06	4.55535	0.258765
ENSNVIG00000003061	RYBP	RING1 and YY1 binding protein	219.203	495.965	1.57049e-07	1.17797	1.82962e-08	5.62739	0.209328
ENSNVIG00000023504	ACBD5	acyl-CoA binding domain containing 5	267.721	605.736	2.93754e-09	1.17796	2.76809e-10	6.31124	0.186645
ENSNVIG00000016202	CA3	carbonic anhydrase 3	71.3694	161.446	0.000259295	1.17768	5.42565e-05	4.03649	0.291757
ENSNVIG00000020206	MEF2B	myocyte enhancer factor 2B	2.15749	4.87563	0.533429	1.17623	0.389118	0.861219	1.36578
ENSNVIG00000013784	SPTBN2	spectrin beta, non-erythrocytic 2	23.2769	52.5865	0.0253261	1.1758	0.00908774	2.60874	0.450715
ENSNVIG00000005801	IFNAR1	interferon alpha and beta receptor subunit 1	416.413	940.015	6.90608e-07	1.17467	8.87421e-08	5.34839	0.219631
ENSNVIG00000024545	RPS6KA6	ribosomal protein S6 kinase A6	11.3057	25.5141	0.119353	1.17425	0.0567993	1.90485	0.616452
ENSNVIG00000007464	IRF2BP2	interferon regulatory factor 2 binding protein 2	1350.67	3047.33	1.04863e-15	1.17387	4.95181e-17	8.38783	0.139949
ENSNVIG00000001103	RAP1A	RAP1A, member of RAS oncogene family	350.901	791.487	1.64321e-06	1.1735	2.25817e-07	5.17672	0.226689
ENSNVIG00000016467	LRFN3	leucine rich repeat and fibronectin type III domain containing 3	145.378	327.899	3.42782e-07	1.17345	4.2042e-08	5.48205	0.214052
ENSNVIG00000005703	NMI	N-myc and STAT interactor	284.183	640.719	1.07556e-08	1.17287	1.09144e-09	6.09543	0.192418
ENSNVIG00000001398	SC5D	sterol-C5-desaturase	600.788	1352.43	5.78052e-12	1.17062	3.98826e-13	7.25596	0.161333
ENSNVIG00000004982	GPR150	G protein-coupled receptor 150	3.42814	7.71643	0.458453	1.17051	0.316633	1.0014	1.16887
ENSNVIG00000019897	MOB3C	MOB kinase activator 3C	617.04	1388.74	1.30911e-14	1.17035	6.89444e-16	8.07237	0.144982
ENSNVIG00000019384	HELZ2	helicase with zinc finger 2	1163.48	2618.01	5.64471e-09	1.17003	5.51861e-10	6.2036	0.188604
ENSNVIG00000004945	MANBA	mannosidase beta	752.63	1693.47	4.84775e-08	1.16997	5.32546e-09	5.83667	0.200452
ENSNVIG00000002414	FAM177A1	family with sequence similarity 177 member A1	288.852	649.893	3.29422e-07	1.16987	4.03103e-08	5.48949	0.213112
ENSNVIG00000016129	LENG9	leukocyte receptor cluster member 9	84.5141	190.085	0.000480818	1.16938	0.000106931	3.8743	0.30183
ENSNVIG00000024336	CRBN	cereblon	172.34	387.614	4.90749e-08	1.16936	5.4015e-09	5.83431	0.200428
ENSNVIG00000019479	PP2D1	protein phosphatase 2C like domain containing 1	13.998	31.4527	0.0981316	1.16796	0.0448619	2.00595	0.582251
ENSNVIG00000020842	SNX2	sorting nexin 2	692.698	1556.3	5.12306e-08	1.16782	5.65325e-09	5.8267	0.200426
ENSNVIG00000023088	CEBPD	CCAAT enhancer binding protein delta	180.771	405.97	0.126108	1.16721	0.0607272	1.87548	0.622354
ENSNVIG00000006487	NA	NA	80.5601	180.727	0.000274024	1.16568	5.76484e-05	4.02224	0.289808
ENSNVIG00000008546	OSBPL5	oxysterol binding protein like 5	109.972	246.689	7.76993e-06	1.16556	1.19905e-06	4.85579	0.240034
ENSNVIG00000016683	PNMA1	PNMA family member 1	36.0583	80.8681	0.00515345	1.16524	0.00148163	3.17826	0.366629
ENSNVIG00000019312	IL18R1	interleukin 18 receptor 1	11.0283	24.7321	0.138548	1.16517	0.0685494	1.82138	0.639717
ENSNVIG00000009580	U4	U4 spliceosomal RNA	1.64487	3.68847	0.589216	1.16505	0.446723	0.76089	1.53117
ENSNVIG00000013963	CTSF	cathepsin F	1281.34	2872.87	9.4269e-11	1.16484	7.27709e-12	6.85211	0.169997
ENSNVIG00000008667	CFLAR	CASP8 and FADD like apoptosis regulator	1885.54	4227.54	1.26543e-17	1.16484	5.04528e-19	8.91127	0.130715
ENSNVIG00000008534	CYTIP	cytohesin 1 interacting protein	8.04741	18.0415	0.230019	1.16472	0.129709	1.51525	0.768668
ENSNVIG00000016107	MF2L2	MCF.2 cell line derived transforming sequence-like 2	31.4688	70.495	0.0242363	1.1636	0.0086196	2.62678	0.442975
ENSNVIG00000018263	CTSE	cathepsin E	517.582	1159.44	7.90328e-13	1.16358	4.91651e-14	7.53412	0.154441
ENSNVIG00000016384	CAMLG	calcium modulating ligand	615.663	1379.12	1.46778e-09	1.16354	1.31982e-10	6.42487	0.181099
ENSNVIG00000002597	CAV1	caveolin 1	2800.56	6270.57	2.15225e-16	1.16288	9.52431e-18	8.57955	0.135541
ENSNVIG00000000549	CHMP5	charged multivesicular body protein 5	237.512	531.638	1.10211e-06	1.16244	1.46782e-07	5.25655	0.221142
ENSNVIG00000007755	NA	NA	5.58839	12.4992	0.318772	1.16133	0.196297	1.29217	0.898744
ENSNVIG00000009848	ODF2L	outer dense fiber of sperm tails 2 like	23.7216	53.0056	0.0229573	1.15995	0.00808681	2.64842	0.437976
ENSNVIG00000011261	IGSF11	immunoglobulin superfamily member 11	9.5468	21.3244	0.17166	1.15941	0.0892641	1.69929	0.682293
ENSNVIG00000021642	NA	NA	230.094	513.835	6.91086e-05	1.15908	1.26824e-05	4.36551	0.265508
ENSNVIG00000021862	DCLK1	doublecortin like kinase 1	21.9074	48.9039	0.0705792	1.15853	0.0302354	2.16699	0.534627
ENSNVIG00000006857	SMIM14	small integral membrane protein 14	69.3419	154.756	0.000419032	1.15819	9.17391e-05	3.91146	0.296102
ENSNVIG00000012931	PPP1R16B	protein phosphatase 1 regulatory subunit 16B	3.27538	7.30807	0.44951	1.15783	0.3082	1.01901	1.13623
ENSNVIG00000019355	TRPV6	transient receptor potential cation channel subfamily V member 6	2.6103	5.82355	0.52378	1.15769	0.379757	0.878344	1.31803
ENSNVIG00000002512	CAST	calpastatin	5148.73	11466.9	2.79932e-20	1.15519	9.30074e-22	9.58439	0.120529
ENSNVIG00000017287	ACSS2	acyl-CoA synthetase short chain family member 2	4814.4	10721.8	1.02691e-17	1.15512	4.03623e-19	8.93597	0.129266
ENSNVIG00000008824	ELOVL6	ELOVL fatty acid elongase 6	624.775	1391.07	2.35234e-06	1.15478	3.32081e-07	5.10427	0.226239
ENSNVIG00000009791	NEXN	nexilin F-actin binding protein	31.6418	70.4257	0.0245457	1.15427	0.00875219	2.62159	0.440296
ENSNVIG00000009316	NA	NA	2.77571	6.17185	0.503772	1.15285	0.360005	0.915355	1.25945
ENSNVIG00000017887	TBPL1	TATA-box binding protein like 1	165.887	368.634	8.12326e-07	1.15199	1.05604e-07	5.31681	0.216669
ENSNVIG00000007521	NA	NA	58.6159	130.216	0.000720782	1.15154	0.00016789	3.763	0.306017
ENSNVIG00000000473	ALAS1	5'-aminolevulinate synthase 1	2892.33	6424.92	1.38664e-18	1.15145	5.13642e-20	9.16111	0.125688
ENSNVIG00000022029	WDR44	WD repeat domain 44	175.771	390.441	2.49561e-06	1.1514	3.53895e-07	5.09222	0.22611
ENSNVIG00000002944	NA	NA	2.23749	4.96477	0.617439	1.14985	0.475698	0.713238	1.61215
ENSNVIG00000011316	TGIF1	TGFB induced factor homeobox 1	666.283	1478.38	5.17049e-12	1.14981	3.54178e-13	7.27201	0.158115
ENSNVIG00000011747	MTCP1	mature T cell proliferation 1	2.60746	5.7854	0.500148	1.14977	0.356516	0.922024	1.24701
ENSNVIG00000022485	NA	NA	278.404	616.979	6.41594e-07	1.14804	8.17753e-08	5.36317	0.214061
ENSNVIG00000024284	ZBTB8OS	zinc finger and BTB domain containing 8 opposite strand	715.486	1585.29	1.02185e-09	1.14775	8.97896e-11	6.48321	0.177034
ENSNVIG00000016603	NA	NA	3.74677	8.29803	0.445492	1.14712	0.304658	1.0265	1.11751
ENSNVIG00000011602	ZFAND6	zinc finger AN1-type containing 6	736.231	1630.52	2.74243e-10	1.14711	2.23722e-11	6.68964	0.171475
ENSNVIG00000007235	CCDC120	coiled-coil domain containing 120	42.2494	93.535	0.00247806	1.14658	0.000653762	3.40827	0.33641
ENSNVIG00000010402	TMEM170B	transmembrane protein 170B	8.30664	18.3767	0.26948	1.14554	0.158533	1.41002	0.812429
ENSNVIG00000017712	MSC	musculin	52.0128	115.01	0.000840003	1.14482	0.000198273	3.72121	0.307647
ENSNVIG00000009958	NA	NA	71.193	157.403	0.00221495	1.14465	0.000577616	3.44191	0.332563
ENSNVIG00000002979	MYADM	myeloid associated differentiation marker	1993.11	4404.65	1.41507e-09	1.144	1.26942e-10	6.43079	0.177895
ENSNVIG00000010464	NA	leucine rich repeat containing 29	11.6776	25.7992	0.123639	1.14358	0.0593284	1.88575	0.606434
ENSNVIG00000006665	NA	NA	4.70371	10.3887	0.359611	1.14315	0.229411	1.20188	0.951137
ENSNVIG00000002042	RTN4	reticulon 4	8906.35	19668.7	1.50903e-16	1.14299	6.54986e-18	8.62252	0.132559
ENSNVIG00000014020	BIEA	biliverdin reductase A	2037.11	4497.94	1.47182e-09	1.14274	1.32449e-10	6.42433	0.177878
ENSNVIG00000009270	PSME4	proteasome activator subunit 4	818.376	1805.73	5.4211e-07	1.14174	6.8444e-08	5.39521	0.211622
ENSNVIG00000012753	NA	NA	262.027	577.645	2.5695e-07	1.14047	3.10607e-08	5.53535	0.206033
ENSNVIG00000001797	SLC35E4	solute carrier family 35 member E4	1055.92	2326.83	4.19431e-11	1.13986	3.12809e-12	6.97185	0.163495
ENSNVIG00000005167	LRP2	LDL receptor related protein 2	1.74205	3.83549	0.652596	1.13862	0.515166	0.650815	1.74953
ENSNVIG00000002522	R3HDM4	R3H domain containing 4	1442.5	3175.47	1.1924e-11	1.1384	8.43764e-13	7.15385	0.159131
ENSNVIG00000015409	STAU2	staufen double-stranded RNA binding protein 2	187.909	413.186	0.000167605	1.13676	3.34239e-05	4.14879	0.273997
ENSNVIG00000016336	MAOA	monoamine oxidase A	1.61354	3.5478	0.61035	1.13669	0.468053	0.725651	1.56644
ENSNVIG00000003505	NA	NA	51.6553	113.542	0.0127982	1.13624	0.00416534	2.86536	0.396545
ENSNVIG00000006940	CCDC170	coiled-coil domain containing 170	2.58179	5.67406	0.528672	1.13601	0.384265	0.870065	1.30566
ENSNVIG00000003436	NA	NA	44.1778	97.0755	0.00235285	1.13579	0.000618069	3.42356	0.331756
ENSNVIG00000009960	PCDH15	protocadherin related 15	21.3828	46.9663	0.053581	1.13518	0.0217225	2.29518	0.49459
ENSNVIG00000012951	PHF21A	PHD finger protein 21A	377.384	828.858	5.3391e-08	1.13509	5.91053e-09	5.81927	0.195058
ENSNVIG00000014114	NKAPL	NFKB activating protein like	36.4114	79.9713	0.0182796	1.13509	0.00622069	2.73592	0.414886
ENSNVIG00000020557	NA	NA	254.175	558.153	1.43629e-05	1.13484	2.33831e-06	4.72174	0.240342
ENSNVIG00000001572	NA	NA	5.91313	12.9681	0.288026	1.13298	0.172661	1.3637	0.830809
ENSNVIG00000005937	ARRDC3	arrestin domain containing 3	43.0631	94.4382	0.0186781	1.13292	0.00638271	2.72744	0.415377
ENSNVIG00000002441	NA	NA	51.0643	111.954	0.0437232	1.13252	0.017111	2.38431	0.474987
ENSNVIG00000013799	VAT1	vesicle amine transport 1	9358.33	20513.9	9.70763e-14	1.13228	5.51055e-15	7.81467	0.144891
ENSNVIG00000021440	FADS2	fatty acid desaturase 2	30274.7	66322.6	9.25903e-10	1.13139	8.10313e-11	6.49867	0.174095
ENSNVIG00000017954	PKHO2	NA	1303.91	2855.89	1.4827e-06	1.1311	2.01966e-07	5.19752	0.217622
ENSNVIG00000011799	JMJD1C	jumonji domain containing 1C	241.623	529.046	1.49802e-07	1.13064	1.74095e-08	5.63595	0.200611
ENSNVIG00000005698	SESN3	sestrin 3	874.212	1914.03	0.000115992	1.13056	2.2352e-05	4.24	0.266641
ENSNVIG00000023540	MACO1	macoilin 1	512.231	1121.21	4.28969e-10	1.1302	3.58438e-11	6.62031	0.170716
ENSNVIG00000001496	CACNA2D1	calcium voltage-gated channel auxiliary subunit alpha2delta 1	2.57189	5.6281	0.511252	1.12982	0.367447	0.901267	1.25359
ENSNVIG00000011962	KCNJ14	potassium inwardly rectifying channel subfamily J member 14	3.81546	8.34663	0.424203	1.12934	0.285655	1.0677	1.05773
ENSNVIG00000008132	NA	NA	752.271	1645.27	2.86267e-09	1.129	2.69147e-10	6.31558	0.178765
ENSNVIG00000007840	NA	NA	3.80275	8.30934	0.438317	1.12769	0.297923	1.0409	1.08338
ENSNVIG00000002913	PAN3	poly(A) specific ribonuclease subunit PAN3	383.328	837.279	3.83493e-08	1.12713	4.14778e-09	5.87819	0.191747
ENSNVIG00000007410	ANKRD24	ankyrin repeat domain 24	2.20051	4.80585	0.552095	1.12695	0.408041	0.827346	1.36213
ENSNVIG00000019838	GLTPD2	glycolipid transfer protein domain containing 2	24.7325	53.9961	0.0260175	1.12645	0.00937013	2.59825	0.433541
ENSNVIG00000012536	LRRK2	leucine rich repeat kinase 2	46.5357	101.509	0.0077148	1.1252	0.00233418	3.04405	0.369639
ENSNVIG00000011071	MAPK13	mitogen-activated protein kinase 13	11.4796	25.0402	0.157631	1.12518	0.0803758	1.74851	0.643505
ENSNVIG00000013967	CHIC2	cysteine rich hydrophobic domain 2	422.68	921.941	2.83194e-08	1.12511	3.0049e-09	5.93133	0.189689
ENSNVIG00000000348	NA	NA	25.6645	55.9718	0.0349245	1.12493	0.0131936	2.4785	0.453873
ENSNVIG00000012922	SEC16B	SEC16 homolog B, endoplasmic reticulum export factor	158.238	344.955	1.35361e-05	1.12431	2.18936e-06	4.73511	0.237442
ENSNVIG00000000885	ZNHIT3	zinc finger HIT-type containing 3	426.653	929.377	8.45645e-09	1.1232	8.43493e-10	6.13652	0.183036
ENSNVIG00000017591	RBL2	RB transcriptional corepressor like 2	548.479	1194.46	1.51537e-05	1.12285	2.47562e-06	4.71013	0.238391
ENSNVIG00000003094	MOSPD1	motile sperm domain containing 1	45.9688	100.066	0.00188665	1.12223	0.0004848	3.48902	0.321646
ENSNVIG00000022062	A4GALT	alpha 1,4-galactosyltransferase (P blood group)	13.1178	28.5539	0.130169	1.12216	0.0631244	1.85831	0.603857
ENSNVIG00000000332	ZEB1	zinc finger E-box binding homeobox 1	281.327	612.333	2.0799e-05	1.12207	3.47729e-06	4.6404	0.241804
ENSNVIG00000024720	CD9	CD9 molecule	15343.8	33392	5.6565e-13	1.12185	3.45555e-14	7.58	0.148001
ENSNVIG00000024639	ING4	inhibitor of growth family member 4	890.986	1938.74	2.77266e-10	1.12165	2.26579e-11	6.68778	0.167716
ENSNVIG00000018072	NA	NA	1.71356	3.72806	0.628201	1.12143	0.488092	0.693346	1.61741
ENSNVIG00000014645	B4E146	THAP domain containing 6	8.80008	19.1456	0.254533	1.12142	0.147509	1.44839	0.774258
ENSNVIG00000018901	CCM2L	CCM2 like scaffold protein	131.855	286.756	9.99207e-06	1.12087	1.57941e-06	4.80092	0.23347
ENSNVIG00000002768	NA	NA	3.25323	7.07092	0.491471	1.12003	0.3484	0.937697	1.19444
ENSNVIG00000022492	ASB16	ankyrin repeat and SOCS box containing 16	12.721	27.639	0.131891	1.11949	0.0642543	1.85041	0.604995
ENSNVIG00000008385	STRADB	STE20 related adaptor beta	124.61	270.669	6.53735e-06	1.11911	9.96824e-07	4.89226	0.228751
ENSNVIG00000024925	DLEC1	DLEC1 cilia and flagella associated protein	32.832	71.269	0.0125274	1.11817	0.00406392	2.87316	0.38918
ENSNVIG00000004194	FBXO34	F-box protein 34	685.758	1488.41	3.35915e-08	1.118	3.58807e-09	5.90214	0.189422
ENSNVIG00000006834	TTC9	tetratricopeptide repeat domain 9	207.989	451.337	6.0129e-08	1.1177	6.71595e-09	5.79788	0.192777
ENSNVIG00000013257	MGAT5B	alpha-1,6-mannosylglycoprotein 6-beta-N-acetylglucosaminyltransferase B	41.8372	90.7553	0.00925351	1.1172	0.00287156	2.98116	0.374752
ENSNVIG00000020196	NA	NA	11.9382	25.8943	0.16401	1.11705	0.0844029	1.72569	0.647303
ENSNVIG00000012764	ATP6V1E1	ATPase H+ transporting V1 subunit E1	939.609	2036.8	2.26647e-13	1.11617	1.32822e-14	7.70308	0.144899
ENSNVIG00000018451	LENEP	lens epithelial protein	1.59494	3.45664	0.647328	1.11587	0.508766	0.660761	1.68876
ENSNVIG00000024590	NA	NA	262.941	569.75	9.67066e-08	1.11559	1.0986e-08	5.71476	0.195212
ENSNVIG00000017310	5S_rRNA	5S ribosomal RNA	7.02865	15.2231	0.278341	1.11494	0.165497	1.38682	0.803955
ENSNVIG00000019825	ANKRD27	ankyrin repeat domain 27	481.207	1042.07	2.53145e-12	1.11473	1.66604e-13	7.37318	0.151187
ENSNVIG00000018590	SIAH1	siah E3 ubiquitin protein ligase 1	72.0047	155.908	0.000264745	1.11454	5.55093e-05	4.03113	0.276482
ENSNVIG00000006793	BEND6	BEN domain containing 6	15.6732	33.9319	0.113019	1.11434	0.0531701	1.93354	0.576323
ENSNVIG00000024905	TGFB1I1	transforming growth factor beta 1 induced transcript 1	360.521	780.455	2.62801e-08	1.11423	2.78109e-09	5.94402	0.187454
ENSNVIG00000010393	NA	NA	484.056	1047.49	4.43811e-08	1.11369	4.84409e-09	5.85244	0.190296
ENSNVIG00000004801	NFKB1	nuclear factor kappa B subunit 1	1362.29	2944.58	1.99675e-16	1.11203	8.76562e-18	8.5891	0.12947
ENSNVIG00000012952	PCDHA13	protocadherin alpha 13	2.06351	4.45944	0.572798	1.11176	0.429343	0.790316	1.40673
ENSNVIG00000013236	F6RH32	NA	41.5057	89.659	0.0116461	1.11114	0.0037311	2.90004	0.383146
ENSNVIG00000011777	NRBF2	nuclear receptor binding factor 2	511.376	1104.39	1.10549e-10	1.1108	8.61981e-12	6.82785	0.162686
ENSNVIG00000019014	NA	NA	651.577	1406.49	1.24032e-11	1.11009	8.7943e-13	7.14817	0.155297
ENSNVIG00000005800	NA	NA	306.866	662.333	0.000661843	1.10995	0.000152805	3.78647	0.293135
ENSNVIG00000022514	PTPN12	protein tyrosine phosphatase non-receptor type 12	440.995	950.846	1.31519e-10	1.10845	1.03851e-11	6.80106	0.162982
ENSNVIG00000010379	CA021	NA	1023.18	2205.03	1.99908e-12	1.10774	1.29871e-13	7.4063	0.149567
ENSNVIG00000018721	KIME	mevalonate kinase	3287.01	7083.55	1.99735e-12	1.1077	1.29618e-13	7.40656	0.149556
ENSNVIG00000007348	VP37A	VPS37A subunit of ESCRT-I	137.121	295.421	5.09018e-06	1.10733	7.63563e-07	4.94446	0.223953
ENSNVIG00000008502	CDH1	cadherin 1	4.33696	9.33535	0.389322	1.10602	0.254989	1.13832	0.97163
ENSNVIG00000011455	NA	NA	345.366	743.228	0.000167387	1.10568	3.33567e-05	4.14925	0.266477
ENSNVIG00000006366	PPM1A	protein phosphatase, Mg2+/Mn2+ dependent 1A	642.903	1382.43	1.96013e-10	1.10453	1.57132e-11	6.74116	0.163849
ENSNVIG00000011117	COL13A1	collagen type XIII alpha 1 chain	1.40832	3.02816	0.675396	1.10447	0.541663	0.6103	1.80971
ENSNVIG00000013575	GK5	glycerol kinase 5	65.9172	141.714	0.00582667	1.10426	0.00169413	3.1392	0.351765
ENSNVIG00000008321	NA	NA	10.9083	23.4453	0.187482	1.10387	0.100023	1.64474	0.671153
ENSNVIG00000002933	SPTSSA	serine palmitoyltransferase small subunit A	607.566	1305.73	7.78973e-06	1.10374	1.20266e-06	4.8552	0.227332
ENSNVIG00000018188	SLC41A1	solute carrier family 41 member 1	1288.23	2768.27	2.59443e-11	1.10359	1.89508e-12	7.04199	0.156716
ENSNVIG00000008982	FAM43A	family with sequence similarity 43 member A	1030.9	2215.04	1.76809e-12	1.10343	1.13614e-13	7.42402	0.148629
ENSNVIG00000020209	PANK1	pantothenate kinase 1	20.2298	43.446	0.0759881	1.10274	0.0330091	2.13197	0.517239
ENSNVIG00000015538	PPP1CB	protein phosphatase 1 catalytic subunit beta	2431.65	5221.89	1.25957e-09	1.10263	1.11746e-10	6.45014	0.170947
ENSNVIG00000012372	NCOA1	nuclear receptor coactivator 1	309.322	664.174	6.21881e-05	1.10245	1.13285e-05	4.39013	0.25112
ENSNVIG00000004237	NUTM1	NUT midline carcinoma family member 1	1.69637	3.64147	0.63855	1.10207	0.499158	0.675815	1.63073
ENSNVIG00000012991	LIPE	lipase E, hormone sensitive type	720.011	1545.49	6.00809e-11	1.10198	4.54875e-12	6.91899	0.159268
ENSNVIG00000003840	NA	NA	10.014	21.4934	0.193904	1.10188	0.104326	1.62423	0.678399
ENSNVIG00000010847	DZANK1	double zinc ribbon and ankyrin repeat domains 1	31.0885	66.7205	0.0142227	1.10175	0.00468875	2.82767	0.389631
ENSNVIG00000008849	LSS	lanosterol synthase	7943.77	17042.5	7.94545e-09	1.10124	7.89715e-10	6.14698	0.179151
ENSNVIG00000020726	MOCOS	molybdenum cofactor sulfurase	119.916	257.223	1.19453e-05	1.10099	1.91516e-06	4.76218	0.231195
ENSNVIG00000016674	MAFG	MAF bZIP transcription factor G	2583.98	5541.94	1.87827e-12	1.10079	1.21226e-13	7.41544	0.148446
ENSNVIG00000003809	NA	NA	152.153	326.289	3.41472e-05	1.10062	5.93339e-06	4.52875	0.24303
ENSNVIG00000015132	RNASEL	ribonuclease L	290.366	622.583	1.20014e-07	1.10039	1.37864e-08	5.67602	0.193867
ENSNVIG00000012276	DNAJC27	DnaJ heat shock protein family (Hsp40) member C27	30.1819	64.7003	0.0183818	1.10009	0.00626588	2.73353	0.402441
ENSNVIG00000013028	NA	NA	2.15929	4.62806	0.576029	1.09985	0.432537	0.784858	1.40134
ENSNVIG00000009729	CARMIL2	capping protein regulator and myosin 1 linker 2	6.95751	14.91	0.269984	1.09964	0.158961	1.40857	0.780677
ENSNVIG00000018123	SFRP4	secreted frizzled related protein 4	31.2716	66.9975	0.0130374	1.09925	0.00425645	2.8585	0.384556
ENSNVIG00000020076	SHC4	SHC adaptor protein 4	3.2701	7.00508	0.487167	1.09907	0.344867	0.944593	1.16353
ENSNVIG00000008815	MIER3	MIER family member 3	18.4216	39.4502	0.138176	1.09863	0.0683066	1.82298	0.602658
ENSNVIG00000016087	DISP1	dispatched RND transporter family member 1	2116.34	4531.81	1.7731e-09	1.09851	1.61567e-10	6.39403	0.171803
ENSNVIG00000019108	PEX7	peroxisomal biogenesis factor 7	246.931	528.613	1.89752e-06	1.0981	2.65057e-07	5.14674	0.213359
ENSNVIG00000022426	KATL1	katanin catalytic subunit A1 like 1	73.6904	157.699	0.000202234	1.09763	4.13303e-05	4.09991	0.267719
ENSNVIG00000003038	SPAG6	sperm associated antigen 6	158.22	338.37	9.70891e-06	1.09667	1.52916e-06	4.80739	0.228121
ENSNVIG00000007078	ITGA6	integrin subunit alpha 6	1223.68	2616.44	1.73251e-06	1.09638	2.39313e-07	5.16588	0.212236
ENSNVIG00000020975	PXK	PX domain containing serine/threonine kinase like	227.372	486.123	7.82096e-08	1.09627	8.81834e-09	5.75202	0.190588
ENSNVIG00000011482	OR2W1	olfactory receptor family 2 subfamily W member 1	2.16211	4.61631	0.605101	1.0943	0.462792	0.734258	1.49036
ENSNVIG00000021312	SPATA6L	spermatogenesis associated 6 like	57.8133	123.365	0.00152549	1.09346	0.000382505	3.55187	0.307853
ENSNVIG00000000349	UVRAG	UV radiation resistance associated	332.829	710.155	1.01503e-08	1.09335	1.02608e-09	6.1053	0.179082
ENSNVIG00000001707	NA	NA	128.843	274.871	0.000100071	1.09314	1.89871e-05	4.27648	0.255617
ENSNVIG00000000519	NA	NA	5.98861	12.7652	0.343761	1.09192	0.21609	1.23699	0.882721
ENSNVIG00000011815	TAX1BP1	Tax1 binding protein 1	647.535	1380.06	4.07765e-07	1.0917	5.06175e-08	5.44913	0.200343
ENSNVIG00000005095	GRK5	G protein-coupled receptor kinase 5	242.222	516.089	6.16317e-08	1.09129	6.8925e-09	5.79352	0.188364
ENSNVIG00000009616	NA	NA	6.83893	14.5699	0.413224	1.09114	0.275755	1.0899	1.00114
ENSNVIG00000023281	CYB561	cytochrome b561	3722.36	7926.9	1.26227e-11	1.09054	8.95888e-13	7.14562	0.152617
ENSNVIG00000000734	ATP8A2	ATPase phospholipid transporting 8A2	38.8437	82.7145	0.00676796	1.09046	0.00200704	3.08919	0.352993
ENSNVIG00000014043	DLGAP4	DLG associated protein 4	2712.5	5773.38	1.84443e-14	1.08979	9.77888e-16	8.0296	0.135722
ENSNVIG00000001601	KLDC9	NA	2.1421	4.55111	0.568628	1.08719	0.425205	0.797424	1.36338
ENSNVIG00000019481	HCN3	hyperpolarization activated cyclic nucleotide gated potassium channel 3	87.4151	185.668	0.00107856	1.08677	0.000261901	3.65033	0.297719
ENSNVIG00000015987	ZNF461	zinc finger protein 461	1.50834	3.20338	0.663923	1.08663	0.528129	0.630864	1.72245
ENSNVIG00000015520	SNX32	sorting nexin 32	204.664	434.359	4.04842e-08	1.08563	4.40158e-09	5.86835	0.184998
ENSNVIG00000011735	NA	NA	8.9718	19.0391	0.229513	1.0855	0.129278	1.51696	0.715575
ENSNVIG00000009283	KANSL1L	KAT8 regulatory NSL complex subunit 1 like	52.2791	110.868	0.00880713	1.08453	0.00270639	2.99926	0.3616
ENSNVIG00000011750	EGR2	early growth response 2	2.13785	4.53248	0.569921	1.08414	0.426534	0.795136	1.36346
ENSNVIG00000008598	CATSPERG	cation channel sperm associated auxiliary subunit gamma	3.99898	8.47676	0.431579	1.08388	0.292275	1.05314	1.02919
ENSNVIG00000012224	HCN4	hyperpolarization activated cyclic nucleotide gated potassium channel 4	29.7953	63.1334	0.0161825	1.08332	0.00541553	2.78122	0.389513
ENSNVIG00000007044	CSTB	cystatin B	19648.2	41618.6	4.80177e-10	1.08283	4.03938e-11	6.60263	0.164
ENSNVIG00000020168	ACSL4	acyl-CoA synthetase long chain family member 4	260.198	550.767	0.00166108	1.08183	0.000419556	3.52747	0.306688
ENSNVIG00000022679	NA	NA	841.648	1780.39	0.00145733	1.08091	0.000364075	3.56484	0.303213
ENSNVIG00000002847	OSBPL8	oxysterol binding protein like 8	222.361	470.364	0.00022255	1.08087	4.597e-05	4.07522	0.26523
ENSNVIG00000016304	C5orf24	chromosome 5 open reading frame 24	192.134	406.372	0.00304178	1.08069	0.000820761	3.3457	0.323009
ENSNVIG00000006595	CCN4	cellular communication network factor 4	343.674	726.417	1.52753e-06	1.07976	2.08839e-07	5.19129	0.207994
ENSNVIG00000012769	NA	NA	28.688	60.6278	0.019069	1.07953	0.00654056	2.71937	0.396979
ENSNVIG00000003750	CF057	succinate dehydrogenase complex assembly factor 4	138.321	292.262	8.14807e-05	1.07924	1.51833e-05	4.32601	0.249477
ENSNVIG00000021696	ZBTB10	zinc finger and BTB domain containing 10	96.5946	203.94	0.000689922	1.07813	0.000160263	3.7746	0.285628
ENSNVIG00000009085	SNX9	sorting nexin 9	732.209	1545.62	2.93897e-08	1.07786	3.12263e-09	5.92502	0.181917
ENSNVIG00000021611	NA	NA	8.13061	17.1523	0.273753	1.07697	0.161806	1.39902	0.769798
ENSNVIG00000007634	SESD1	SEC14 and spectrin domain containing 1	120.543	254.212	0.0001321	1.07648	2.57654e-05	4.20799	0.255818
ENSNVIG00000019450	IL1R1	interleukin 1 receptor type 1	298.188	628.562	4.46994e-06	1.07583	6.64203e-07	4.97155	0.216398
ENSNVIG00000001051	SEC14L5	SEC14 like lipid binding 5	2.12937	4.48695	0.592605	1.07531	0.450172	0.755128	1.42401
ENSNVIG00000020546	GRPR	gastrin releasing peptide receptor	2.24212	4.7245	0.591071	1.0753	0.448631	0.7577	1.41916
ENSNVIG00000014552	SDS	serine dehydratase	10.3116	21.7273	0.174722	1.07524	0.0913674	1.68823	0.636906
ENSNVIG00000002822	HMOX2	heme oxygenase 2	1438.65	3031.2	2.57798e-12	1.07518	1.7003e-13	7.37047	0.145877
ENSNVIG00000012377	DYRK3	dual specificity tyrosine phosphorylation regulated kinase 3	185.698	391.17	6.21972e-05	1.07484	1.1335e-05	4.39	0.244837
ENSNVIG00000020998	K1143	KIAA1143	242.148	509.971	3.24454e-05	1.07453	5.58036e-06	4.5417	0.236591
ENSNVIG00000008278	SUGCT	succinyl-CoA:glutarate-CoA transferase	9.96021	20.9734	0.194695	1.07432	0.104977	1.62119	0.662672
ENSNVIG00000015895	BBX	BBX high mobility group box domain containing	565.131	1189.81	4.44557e-08	1.07407	4.85537e-09	5.85205	0.183537
ENSNVIG00000017702	CRACDL	KIAA1211 like	109.494	230.487	0.000112104	1.07384	2.15e-05	4.24872	0.252744
ENSNVIG00000021843	RAB6A	RAB6A, member RAS oncogene family	383.681	807.276	5.92336e-05	1.07315	1.07656e-05	4.4012	0.243832
ENSNVIG00000004713	T150C	transmembrane protein 150C	46.4367	97.667	0.00303701	1.0726	0.000818828	3.34635	0.32053
ENSNVIG00000019470	NA	NA	632.62	1330.37	6.44688e-08	1.07242	7.21891e-09	5.78575	0.185355
ENSNVIG00000024499	DCAF6	DDB1 and CUL4 associated factor 6	1106.6	2326.09	1.50162e-11	1.07177	1.06894e-12	7.12132	0.150501
ENSNVIG00000019008	MAP7	microtubule associated protein 7	8.161	17.1455	0.238192	1.07102	0.135435	1.49301	0.717353
ENSNVIG00000001323	SMAD2	SMAD family member 2	463.864	974.386	1.2869e-10	1.07079	1.01525e-11	6.80432	0.157369
ENSNVIG00000017560	AKTIP	AKT interacting protein	97.0689	203.863	5.61787e-05	1.07052	1.01706e-05	4.41351	0.242555
ENSNVIG00000013517	RBPJ	recombination signal binding protein for immunoglobulin kappa J region	120.201	252.424	1.79366e-05	1.0704	2.96324e-06	4.67335	0.229043
ENSNVIG00000020419	ANKRD1	ankyrin repeat domain 1	110.288	231.534	0.000968077	1.06996	0.00023172	3.68166	0.290618
ENSNVIG00000002919	NA	NA	17.9237	37.6245	0.115528	1.0698	0.0545869	1.92215	0.556566
ENSNVIG00000005962	COL14A1	collagen type XIV alpha 1 chain	2.8639	6.00753	0.550597	1.06879	0.406234	0.83054	1.28686
ENSNVIG00000005889	PARD3B	par-3 family cell polarity regulator beta	165.245	346.537	5.04455e-07	1.06841	6.33333e-08	5.40913	0.197519
ENSNVIG00000024961	VAMP4	vesicle associated membrane protein 4	181.146	379.791	1.14807e-05	1.06805	1.83337e-06	4.77097	0.223864
ENSNVIG00000018699	KIF3B	kinesin family member 3B	718.137	1505.46	2.19876e-10	1.06787	1.76942e-11	6.72389	0.158818
ENSNVIG00000023800	STX12	syntaxin 12	539.6	1131.15	1.52509e-11	1.06783	1.08781e-12	7.11891	0.149999
ENSNVIG00000004933	SRCIN1	SRC kinase signaling inhibitor 1	10.132	21.2342	0.209023	1.06748	0.115091	1.57572	0.677455
ENSNVIG00000020250	ZMYM2	zinc finger MYM-type containing 2	265.73	556.764	3.39518e-05	1.06711	5.88984e-06	4.53031	0.235548
ENSNVIG00000019517	CEBPG	CCAAT enhancer binding protein gamma	91.5927	191.905	0.000152716	1.06709	3.01093e-05	4.17264	0.255734
ENSNVIG00000008986	FBXW7	F-box and WD repeat domain containing 7	308.176	645.076	4.1433e-06	1.06571	6.11859e-07	4.98744	0.21368
ENSNVIG00000013327	IL6	interleukin 6	106.242	222.343	0.000243082	1.06544	5.06579e-05	4.05257	0.262905
ENSNVIG00000009950	CLCA1	chloride channel accessory 1	2.05974	4.3076	0.616037	1.06443	0.474136	0.715766	1.48712
ENSNVIG00000016078	E2F5	E2F transcription factor 5	157.214	328.739	1.06383e-05	1.06421	1.68607e-06	4.78782	0.222275
ENSNVIG00000002197	NA	TBC1 domain family member 10A	832.395	1740.43	2.97079e-09	1.0641	2.80363e-10	6.30927	0.168657
ENSNVIG00000022244	NA	NA	5.66165	11.8328	0.364381	1.0635	0.233373	1.19172	0.892411
ENSNVIG00000023600	GPR17	G protein-coupled receptor 17	8.76975	18.3179	0.303745	1.06264	0.184274	1.32771	0.800359
ENSNVIG00000017830	HFM1	helicase for meiosis 1	7.70158	16.0785	0.315919	1.06191	0.194139	1.29843	0.817839
ENSNVIG00000018264	OGA	O-GlcNAcase	705.524	1472.81	9.08553e-07	1.06181	1.19269e-07	5.29461	0.200545
ENSNVIG00000007009	RCAN1	regulator of calcineurin 1	741.932	1547.55	4.30731e-12	1.06062	2.91396e-13	7.29831	0.145325
ENSNVIG00000003438	IFT27	intraflagellar transport 27	683.17	1424.48	6.0983e-07	1.06012	7.74682e-08	5.37293	0.197307
ENSNVIG00000008059	CDK17	cyclin dependent kinase 17	130.74	272.443	3.31112e-05	1.05926	5.70656e-06	4.53698	0.233472
ENSNVIG00000009324	RDH11	NA	1187.47	2474.45	1.38767e-09	1.05922	1.23993e-10	6.43436	0.164619
ENSNVIG00000017484	KIF3A	kinesin family member 3A	117.107	244.012	0.00229172	1.05912	0.000600552	3.43136	0.30866
ENSNVIG00000000988	CFAP94	cancer susceptibility 1	15.501	32.2859	0.110028	1.05854	0.0514441	1.94776	0.543467
ENSNVIG00000021428	PSIP1	PC4 and SFRS1 interacting protein 1	972.772	2025.48	2.28727e-07	1.05809	2.74388e-08	5.55704	0.190405
ENSNVIG00000023805	SMPDL3B	sphingomyelin phosphodiesterase acid like 3B	3099.46	6450.91	4.33475e-11	1.05748	3.2359e-12	6.96708	0.151783
ENSNVIG00000010372	NA	NA	8.2494	17.1667	0.255288	1.05725	0.148037	1.4465	0.7309
ENSNVIG00000001083	NA	NA	365.072	759.371	3.76452e-08	1.05662	4.06098e-09	5.88169	0.179646
ENSNVIG00000019830	JARID2	jumonji and AT-rich interaction domain containing 2	382.764	796.117	7.60004e-08	1.05653	8.55314e-09	5.75718	0.183515
ENSNVIG00000019467	MID2	midline 2	184.464	383.568	7.33281e-06	1.05614	1.12848e-06	4.8678	0.216966
ENSNVIG00000001668	TP53INP1	tumor protein p53 inducible nuclear protein 1	742.185	1543.16	1.83972e-07	1.05604	2.17188e-08	5.59772	0.188655
ENSNVIG00000017825	NLK	nemo like kinase	91.1524	189.451	0.000291233	1.05547	6.17835e-05	4.00589	0.26348
ENSNVIG00000019423	GABARAPL2	GABA type A receptor associated protein like 2	1506.32	3128.95	6.94356e-08	1.05465	7.79469e-09	5.77284	0.182692
ENSNVIG00000008890	NA	NA	1.47277	3.05899	0.692696	1.05453	0.562713	0.578817	1.82186
ENSNVIG00000014152	NA	NA	2.21079	4.58994	0.596343	1.05391	0.454108	0.748584	1.40788
ENSNVIG00000004880	NEB	nebulin	2.95967	6.14462	0.526939	1.05389	0.382701	0.87293	1.2073
ENSNVIG00000001295	INPP5J	inositol polyphosphate-5-phosphatase J	7.73047	16.0485	0.36223	1.05381	0.23156	1.19635	0.880857
ENSNVIG00000015392	SAPCD1	suppressor APC domain containing 1	6.68864	13.8835	0.380534	1.05359	0.247161	1.15727	0.910406
ENSNVIG00000007256	ARID4B	AT-rich interaction domain 4B	253.439	525.891	1.30799e-05	1.05313	2.11094e-06	4.7425	0.222061
ENSNVIG00000018748	RAB8B	RAB8B, member RAS oncogene family	111.437	231.171	0.000685906	1.05273	0.000159136	3.77636	0.278769
ENSNVIG00000003437	ARHGAP10	Rho GTPase activating protein 10	387.466	803.312	8.04428e-10	1.05189	6.97178e-11	6.52126	0.161302
ENSNVIG00000011605	KLC4	kinesin light chain 4	736.246	1525.73	2.46769e-10	1.05124	2.0034e-11	6.70577	0.156766
ENSNVIG00000022443	GPRIN3	GPRIN family member 3	28.2696	58.5612	0.117958	1.05069	0.0559271	1.9116	0.54964
ENSNVIG00000003323	NA	NA	167.198	346.333	4.41424e-06	1.05061	6.5499e-07	4.97426	0.211209
ENSNVIG00000002775	RGL3	ral guanine nucleotide dissociation stimulator like 3	1.93263	4.00302	0.62162	1.05052	0.480873	0.7049	1.49032
ENSNVIG00000002641	RAP2C	RAP2C, member of RAS oncogene family	178.735	370.158	1.07131e-05	1.05032	1.7002e-06	4.78614	0.21945
ENSNVIG00000017254	SLC18B1	solute carrier family 18 member B1	97.1205	201.109	0.000459241	1.05013	0.000101386	3.88725	0.270147
ENSNVIG00000016774	SYNC	syncoilin, intermediate filament protein	135.813	281.134	1.19696e-05	1.04964	1.9199e-06	4.76168	0.220434
ENSNVIG00000007747	PDZRN4	PDZ domain containing ring finger 4	40.0053	82.7485	0.0264563	1.04854	0.0095438	2.59193	0.40454
ENSNVIG00000021909	TTLL1	tubulin tyrosine ligase like 1	238.067	491.692	4.38292e-07	1.04639	5.46239e-08	5.43556	0.192507
ENSNVIG00000010709	NA	NA	319.88	660.476	8.37104e-09	1.04598	8.34073e-10	6.1383	0.170401
ENSNVIG00000002813	CARD10	caspase recruitment domain family member 10	4727.66	9760.34	5.76278e-13	1.0458	3.5279e-14	7.57731	0.138018
ENSNVIG00000017838	NA	NA	26.0058	53.6857	0.0474339	1.0457	0.0188012	2.34945	0.445084
ENSNVIG00000002677	CYP1B1	cytochrome P450 family 1 subfamily B member 1	12.4982	25.7906	0.200205	1.04512	0.108752	1.60383	0.651644
ENSNVIG00000004475	FBXL20	F-box and leucine rich repeat protein 20	92.3934	190.526	0.000332449	1.04413	7.11619e-05	3.97237	0.262847
ENSNVIG00000017036	GFRP	GTP cyclohydrolase I feedback regulator	666.907	1375.2	2.65561e-07	1.04408	3.21391e-08	5.52937	0.188825
ENSNVIG00000003489	MRAP2	melanocortin 2 receptor accessory protein 2	2.20231	4.53999	0.617439	1.04368	0.475715	0.713211	1.46335
ENSNVIG00000016249	SMAD3	SMAD family member 3	823.22	1696.88	1.69536e-05	1.04353	2.78885e-06	4.68579	0.222701
ENSNVIG00000000639	MXD4	MAX dimerization protein 4	986.972	2033.47	9.29263e-11	1.04286	7.16687e-12	6.85429	0.152147
ENSNVIG00000002496	MCAM	melanoma cell adhesion molecule	5702.98	11749.2	9.62235e-13	1.04278	6.04713e-14	7.50706	0.138906
ENSNVIG00000012651	COP1	COP1 E3 ubiquitin ligase	278.694	574.01	1.12043e-07	1.0424	1.28549e-08	5.68798	0.183263
ENSNVIG00000002287	JMY	junction mediating and regulatory protein, p53 cofactor	57.6127	118.638	0.00225284	1.04211	0.00058925	3.43652	0.303247
ENSNVIG00000019226	NA	calponin 3	2191.59	4511.72	5.64367e-17	1.0417	2.38178e-18	8.73757	0.119221
ENSNVIG00000014370	MMP15	matrix metallopeptidase 15	1986.68	4089.8	4.1347e-07	1.04167	5.13842e-08	5.44645	0.191257
ENSNVIG00000013135	NA	NA	4.11069	8.46087	0.428733	1.04143	0.289681	1.05882	0.983572
ENSNVIG00000004536	FOLH1	folate hydrolase 1	203.315	418.34	4.35257e-06	1.04096	6.44608e-07	4.97735	0.209139
ENSNVIG00000007826	ESR2	estrogen receptor 2	4.44932	9.1467	0.445605	1.03967	0.304766	1.02627	1.01306
ENSNVIG00000019064	F5H620	oxidoreductase NAD binding domain containing 1	138.782	285.265	6.19957e-06	1.03948	9.42688e-07	4.90324	0.211998
ENSNVIG00000003137	FAM20C	FAM20C golgi associated secretory pathway kinase	5334.81	10958.6	9.27852e-12	1.03856	6.5132e-13	7.18928	0.144459
ENSNVIG00000006358	DEPTOR	DEP domain containing MTOR interacting protein	2.92551	6.00757	0.555585	1.03809	0.411413	0.82141	1.26379
ENSNVIG00000000847	NA	NA	36.725	75.4093	0.012256	1.03798	0.00395943	2.88138	0.360238
ENSNVIG00000017909	LRRC25	leucine rich repeat containing 25	1.90838	3.91845	0.641224	1.03793	0.502608	0.670392	1.54825
ENSNVIG00000005830	CCDC173	coiled-coil domain containing 173	23.1991	47.5943	0.0471537	1.03672	0.0186768	2.35192	0.440797
ENSNVIG00000019120	CHSY3	chondroitin sulfate synthase 3	7.63582	15.6652	0.272565	1.03671	0.160926	1.40196	0.739467
ENSNVIG00000009266	NA	NA	7.7415	15.8807	0.292978	1.03659	0.176292	1.35226	0.766562
ENSNVIG00000013406	DKKL1	dickkopf like acrosomal protein 1	130.917	268.539	0.000118751	1.03647	2.29176e-05	4.23439	0.244775
ENSNVIG00000001061	BASP1	brain abundant membrane attached signal protein 1	3805.65	7805.86	4.94432e-05	1.03641	8.8254e-06	4.44412	0.23321
ENSNVIG00000019370	RGS2	regulator of G protein signaling 2	266.72	546.857	2.38875e-08	1.03584	2.50594e-09	5.96107	0.173768
ENSNVIG00000002369	DMGDH	dimethylglycine dehydrogenase	9.86993	20.2315	0.242546	1.03549	0.138453	1.48158	0.698913
ENSNVIG00000020032	NA	NA	2739.78	5615.18	1.50108e-08	1.03527	1.53971e-09	6.04015	0.171399
ENSNVIG00000011676	SLC25A34	solute carrier family 25 member 34	2.07944	4.26052	0.631762	1.03483	0.492066	0.687027	1.50624
ENSNVIG00000001454	K0408	KIAA0408	339.925	696.451	2.38875e-08	1.0348	2.50546e-09	5.9611	0.173593
ENSNVIG00000012818	NA	NA	98.84	202.466	0.0068514	1.03452	0.00203517	3.08505	0.335332
ENSNVIG00000015829	PDE8A	phosphodiesterase 8A	1648.1	3370.75	5.0308e-15	1.03227	2.54279e-16	8.19324	0.12599
ENSNVIG00000008024	SLC22A18	solute carrier family 22 member 18	441.762	903.421	1.23231e-06	1.03213	1.65341e-07	5.2346	0.197174
ENSNVIG00000012802	ITGB5	integrin subunit beta 5	1714.19	3505.24	1.3365e-09	1.03198	1.19044e-10	6.44055	0.160232
ENSNVIG00000006838	NA	NA	83.449	170.609	0.0012558	1.03173	0.000309822	3.60695	0.286039
ENSNVIG00000024923	ACAA1	acetyl-CoA acyltransferase 1	2393.54	4892.32	1.07656e-08	1.03137	1.09361e-09	6.09511	0.169213
ENSNVIG00000012639	ABCD2	ATP binding cassette subfamily D member 2	7.05732	14.4127	0.337358	1.03015	0.211057	1.25066	0.823679
ENSNVIG00000008203	NA	NA	48.3171	98.6021	0.0377593	1.02908	0.014422	2.44658	0.420622
ENSNVIG00000020519	C11orf95	chromosome 11 open reading frame 95	65.8253	134.29	0.00831227	1.02864	0.00253963	3.01858	0.340768
ENSNVIG00000001096	NA	NA	6.8074	13.8824	0.325905	1.02808	0.201865	1.27626	0.805541
ENSNVIG00000004432	LGAT1	lysophosphatidylglycerol acyltransferase 1	169.015	344.656	0.000544268	1.02801	0.000122966	3.84014	0.2677
ENSNVIG00000013682	RAD51AP2	RAD51 associated protein 2	40.0368	81.618	0.0188189	1.02756	0.0064335	2.72483	0.37711
ENSNVIG00000019793	ZNF22	zinc finger protein 22	42.4793	86.5968	0.00982082	1.02755	0.00307135	2.96051	0.347087
ENSNVIG00000010774	CKLF6	CKLF like MARVEL transmembrane domain containing 6	952.517	1941.47	3.79667e-10	1.02733	3.15897e-11	6.63896	0.154743
ENSNVIG00000014175	EPB41L1	erythrocyte membrane protein band 4.1 like 1	1953.7	3981.96	2.23658e-09	1.02727	2.06962e-10	6.35608	0.16162
ENSNVIG00000009816	CALY	calcyon neuron specific vesicular protein	7.70429	15.7017	0.294178	1.02718	0.17716	1.34955	0.761131
ENSNVIG00000023021	MAPT	microtubule associated protein tau	52.6062	107.211	0.00333585	1.02714	0.000910958	3.31667	0.309691
ENSNVIG00000024281	BSDC1	BSD domain containing 1	862.629	1757.74	4.98625e-09	1.02691	4.82904e-10	6.22456	0.164977
ENSNVIG00000017133	NA	NA	15.5665	31.7073	0.115251	1.02637	0.0544156	1.92351	0.533593
ENSNVIG00000001758	TPRKB	TP53RK binding protein	142.57	290.375	0.00170929	1.02625	0.000433303	3.51892	0.291638
ENSNVIG00000013081	KIAA2026	KIAA2026	145.775	296.864	0.000103346	1.02606	1.96961e-05	4.26831	0.24039
ENSNVIG00000018166	NA	NA	51.0265	103.912	0.0138013	1.02605	0.00453472	2.83835	0.361494
ENSNVIG00000014991	AP3S1	adaptor related protein complex 3 subunit sigma 1	241.646	491.421	1.65048e-06	1.02406	2.2705e-07	5.17571	0.19786
ENSNVIG00000007792	SHOC2	SHOC2 leucine rich repeat scaffold protein	102.842	209.141	0.00458941	1.02405	0.0013013	3.21569	0.318453
ENSNVIG00000012394	NA	NA	122.07	248.243	0.00810294	1.02405	0.00246708	3.02735	0.338265
ENSNVIG00000010174	NA	NA	14.1605	28.7914	0.154617	1.02376	0.0783687	1.76023	0.581607
ENSNVIG00000007308	PARD6B	par-6 family cell polarity regulator beta	44.769	90.9913	0.0223996	1.02323	0.00785711	2.65815	0.38494
ENSNVIG00000010825	ARHGAP28	Rho GTPase activating protein 28	34.3902	69.8931	0.0654851	1.02315	0.0277152	2.20129	0.464796
ENSNVIG00000005672	NA	NA	9.59285	19.4956	0.255578	1.02312	0.148331	1.44545	0.707821
ENSNVIG00000013950	SLC25A36	solute carrier family 25 member 36	121.704	247.241	0.000218047	1.02254	4.49319e-05	4.08054	0.25059
ENSNVIG00000021225	CXAR	CXADR Ig-like cell adhesion molecule	303.226	615.706	3.29595e-05	1.02185	5.67576e-06	4.53812	0.225169
ENSNVIG00000023838	NA	NA	1.89282	3.84285	0.647637	1.02164	0.509581	0.659491	1.54914
ENSNVIG00000015130	MARVELD2	MARVEL domain containing 2	13.4081	27.2099	0.146404	1.02102	0.0732643	1.79118	0.570028
ENSNVIG00000015624	TDRD7	tudor domain containing 7	309.646	628.372	7.80933e-08	1.021	8.79971e-09	5.75238	0.177492
ENSNVIG00000003921	STAM2	signal transducing adaptor molecule 2	226.923	460.395	0.000285589	1.02067	6.04852e-05	4.01091	0.254473
ENSNVIG00000011001	APPL2	adaptor protein, phosphotyrosine interacting with PH domain and leucine zipper 2	183.957	373.179	9.99535e-07	1.0205	1.32202e-07	5.27577	0.193431
ENSNVIG00000011835	NA	NA	959.087	1945.56	5.40585e-08	1.02045	5.99589e-09	5.81687	0.17543
ENSNVIG00000006672	PPP1R14C	protein phosphatase 1 regulatory inhibitor subunit 14C	2.00557	4.06541	0.617429	1.01939	0.47562	0.713365	1.42899
ENSNVIG00000024634	NA	NA	5163.55	10466.6	1.95885e-07	1.01936	2.32221e-08	5.5861	0.182482
ENSNVIG00000007957	NCKAP1	NCK associated protein 1	1577.19	3196.05	7.1674e-07	1.01894	9.23933e-08	5.34108	0.190774
ENSNVIG00000002211	PKHD1L1	PKHD1 like 1	1.44568	2.92945	0.680101	1.01888	0.547597	0.601365	1.69427
ENSNVIG00000002224	CA192	cilia and flagella associated protein 126	2.45129	4.96558	0.568147	1.01842	0.424765	0.798182	1.27592
ENSNVIG00000023870	CSPP1	centrosome and spindle pole associated protein 1	146.393	296.393	1.33233e-05	1.01766	2.15211e-06	4.73859	0.214761
ENSNVIG00000015894	NA	NA	3.60371	7.29563	0.479329	1.01755	0.337285	0.959543	1.06045
ENSNVIG00000000648	NA	NA	31.6107	63.9535	0.0771151	1.01661	0.0336132	2.12468	0.478476
ENSNVIG00000010289	SATB2	SATB homeobox 2	39.9944	80.8899	0.0244695	1.01616	0.00871637	2.62298	0.387407
ENSNVIG00000000110	SAMD3	sterile alpha motif domain containing 3	10.6295	21.4948	0.253259	1.0159	0.146502	1.452	0.69966
ENSNVIG00000012860	LIN7B	lin-7 homolog B, crumbs cell polarity complex component	171.981	347.775	0.00011939	1.0159	2.30745e-05	4.23285	0.240004
ENSNVIG00000020225	CTNND2	catenin delta 2	3.15234	6.37436	0.518074	1.01586	0.374583	0.887921	1.14409
ENSNVIG00000021170	NA	NA	12.0469	24.3595	0.218582	1.01582	0.121683	1.54775	0.656322
ENSNVIG00000006156	CEND1	cell cycle exit and neuronal differentiation 1	8.19609	16.5705	0.272565	1.01561	0.160923	1.40197	0.724415
ENSNVIG00000016171	NA	NA	19.9241	40.2793	0.0889569	1.01552	0.0398124	2.05569	0.494006
ENSNVIG00000009578	NIPSNAP2	nipsnap homolog 2	199.921	404.128	5.74722e-07	1.01538	7.28655e-08	5.38396	0.188594
ENSNVIG00000022729	PMGE	bisphosphoglycerate mutase	205.978	416.3	7.81365e-07	1.01513	1.01358e-07	5.32427	0.190662
ENSNVIG00000016580	JADE2	jade family PHD finger 2	41.0803	83.0117	0.0732778	1.01487	0.0316298	2.14906	0.472238
ENSNVIG00000007145	ADGRE5	adhesion G protein-coupled receptor E5	1091.58	2205.2	1.38332e-11	1.01449	9.82774e-13	7.1329	0.142226
ENSNVIG00000001262	TEX9	testis expressed 9	16.2319	32.7721	0.167844	1.01363	0.086872	1.71213	0.59203
ENSNVIG00000013948	ARHGEF28	Rho guanine nucleotide exchange factor 28	443.008	894.391	1.87008e-07	1.01357	2.20904e-08	5.59478	0.181164
ENSNVIG00000005092	PAQR3	progestin and adipoQ receptor family member 3	431.826	871.794	2.66041e-07	1.01354	3.2216e-08	5.52895	0.183315
ENSNVIG00000010343	TWSG1	twisted gastrulation BMP signaling modulator 1	217.457	438.956	0.000465711	1.01335	0.000102979	3.88346	0.260939
ENSNVIG00000007659	5S_rRNA	5S ribosomal RNA	3.70373	7.47407	0.483455	1.01291	0.341419	0.951365	1.0647
ENSNVIG00000022078	CHFR	checkpoint with forkhead and ring finger domains	1443.18	2910.08	9.38165e-10	1.01181	8.21706e-11	6.49657	0.155745
ENSNVIG00000020489	NA	NA	155.484	313.213	0.000370024	1.01037	7.9885e-05	3.94474	0.256131
ENSNVIG00000007893	UBXN6	UBX domain protein 6	3929.26	7912.73	5.12827e-09	1.00992	4.98109e-10	6.2197	0.162374
ENSNVIG00000019400	P55G	phosphoinositide-3-kinase regulatory subunit 3	64.1597	129.178	0.0132198	1.00962	0.00432873	2.85316	0.353861
ENSNVIG00000001573	MINDY3	MINDY lysine 48 deubiquitinase 3	356.667	718.038	7.11151e-07	1.00948	9.15458e-08	5.34275	0.188944
ENSNVIG00000011680	PACSIN3	protein kinase C and casein kinase substrate in neurons 3	1849.07	3721.88	6.88779e-10	1.00923	5.90618e-11	6.54609	0.154173
ENSNVIG00000023641	SH3BGRL3	SH3 domain binding glutamate rich protein like 3	5463.27	10993.3	3.02748e-08	1.00879	3.21881e-09	5.92003	0.170403
ENSNVIG00000010557	KIAA0895L	KIAA0895 like	192.875	387.942	9.48593e-07	1.00818	1.24794e-07	5.28633	0.190714
ENSNVIG00000006583	NA	NA	2.87134	5.77234	0.561542	1.00743	0.417723	0.810378	1.24316
ENSNVIG00000013566	RHOD	ras homolog family member D	1794.47	3607.39	2.87289e-11	1.0074	2.12025e-12	7.02634	0.143375
ENSNVIG00000016994	NA	NA	585.263	1176.19	3.78626e-11	1.00696	2.81574e-12	6.98663	0.144127
ENSNVIG00000011833	FBXO3	F-box protein 3	472.5	949.383	2.74286e-09	1.00668	2.57494e-10	6.32242	0.159223
ENSNVIG00000013823	NA	chromosome 17 open reading frame 99	6.57202	13.204	0.392239	1.00656	0.25762	1.13203	0.889165
ENSNVIG00000003303	SRI	sorcin	3098.11	6223.32	1.14376e-09	1.0063	1.00825e-10	6.46571	0.155636
ENSNVIG00000020500	CMAS	cytidine monophosphate N-acetylneuraminic acid synthetase	399.174	801.429	1.43462e-05	1.00556	2.33153e-06	4.72233	0.212936
ENSNVIG00000005208	MCTP1	multiple C2 and transmembrane domain containing 1	22.9344	46.033	0.115251	1.00516	0.0544152	1.92352	0.522562
ENSNVIG00000011404	RIC8B	RIC8 guanine nucleotide exchange factor B	212.522	426.18	3.20832e-06	1.00385	4.65621e-07	5.03996	0.199178
ENSNVIG00000005319	CCNJL	cyclin J like	214.117	429.375	8.06005e-06	1.00384	1.25066e-06	4.84744	0.207086
ENSNVIG00000009547	ANXA7	annexin A7	2483.59	4979.66	4.00427e-12	1.00362	2.70046e-13	7.30855	0.137321
ENSNVIG00000008531	CASP6	caspase 6	553.613	1108.84	3.50682e-07	1.00211	4.31349e-08	5.47751	0.182949
ENSNVIG00000018004	AQP10	aquaporin 10	12.4262	24.8885	0.185304	1.00209	0.0985339	1.652	0.606593
ENSNVIG00000013268	EZH1	enhancer of zeste 1 polycomb repressive complex 2 subunit	507.534	1016.39	1.47831e-09	1.00188	1.33137e-10	6.42354	0.155971
ENSNVIG00000005224	SIA4B	ST3 beta-galactoside alpha-2,3-sialyltransferase 2	3996.41	8000.86	4.36612e-11	1.00145	3.2624e-12	6.96593	0.143764
ENSNVIG00000017292	SLC5A5	solute carrier family 5 member 5	1.42709	2.85688	0.693404	1.00137	0.563703	0.57735	1.73443
ENSNVIG00000020910	ADORA2A	adenosine A2a receptor	1.42709	2.85688	0.693404	1.00137	0.563703	0.57735	1.73443
ENSNVIG00000020828	AP4E1	adaptor related protein complex 4 subunit epsilon 1	121.145	242.511	0.00306281	1.00131	0.000827733	3.34335	0.299494
ENSNVIG00000020495	ZRSR2	zinc finger CCCH-type, RNA binding motif and serine/arginine rich 2	237.105	474.633	1.89553e-05	1.00129	3.1476e-06	4.66095	0.214825
ENSNVIG00000005866	KLHL23	kelch like family member 23	14.7205	29.4625	0.146556	1.00105	0.0733714	1.79051	0.559087
ENSNVIG00000019837	GLRX2	glutaredoxin 2	202.268	404.688	0.000526784	1.00054	0.000118569	3.84907	0.259944
ENSNVIG00000004850	TATDN3	TatD DNase domain containing 3	86.4315	172.898	0.000532536	1.00029	0.000119977	3.84617	0.260074
ENSNVIG00000004147	WRAP53	WD repeat containing antisense to TP53	618.971	309.406	3.68972e-08	-1.00037	3.96985e-09	-5.88544	0.169974
ENSNVIG00000024114	NA	NA	37.3844	18.6826	0.0139519	-1.00074	0.00459112	-2.8344	0.35307
ENSNVIG00000001738	NA	NA	12.2823	6.13465	0.287706	-1.00153	0.172347	-1.3647	0.73388
ENSNVIG00000011944	NEO1	neogenin 1	549.874	274.504	3.9128e-05	-1.00227	6.8597e-06	-4.498	0.222827
ENSNVIG00000002374	ERAP1	endoplasmic reticulum aminopeptidase 1	1023.17	510.597	1.65972e-07	-1.0028	1.9406e-08	-5.61721	0.178522
ENSNVIG00000016931	ARHGAP33	Rho GTPase activating protein 33	167.533	83.5999	2.92234e-05	-1.00287	4.99726e-06	-4.5649	0.219692
ENSNVIG00000008809	NA	NA	39.9311	19.918	0.0146912	-1.00344	0.00486245	-2.81601	0.356335
ENSNVIG00000012216	F2	coagulation factor II, thrombin	1.54318	0.769745	0.675833	-1.00345	0.542253	-0.60941	1.6466
ENSNVIG00000018223	RUVBL1	RuvB like AAA ATPase 1	2588.16	1289.76	2.50083e-12	-1.00483	1.64058e-13	-7.37523	0.136244
ENSNVIG00000005798	SH3B4	SH3 domain binding protein 4	4817.33	2399.34	3.65729e-10	-1.00559	3.02749e-11	-6.64523	0.151326
ENSNVIG00000005375	RIF1	replication timing regulatory factor 1	171.56	85.4377	0.000184272	-1.00577	3.71904e-05	-4.12428	0.243865
ENSNVIG00000019679	DLX5	distal-less homeobox 5	87.632	43.6249	0.000201403	-1.00631	4.11463e-05	-4.10095	0.245384
ENSNVIG00000009002	NOTCH2	notch receptor 2	1268.24	630.493	0.176917	-1.00827	0.0929108	-1.68024	0.600076
ENSNVIG00000019029	NUP88	nucleoporin 88	2933.44	1458.12	2.76786e-12	-1.00848	1.83533e-13	-7.36027	0.137017
ENSNVIG00000017425	TPST1	tyrosylprotein sulfotransferase 1	299.994	149.101	5.55365e-08	-1.00865	6.16767e-09	-5.81215	0.173541
ENSNVIG00000020141	CABLES2	Cdk5 and Abl enzyme substrate 2	3132.42	1556.14	1.97134e-12	-1.0093	1.27512e-13	-7.40873	0.136231
ENSNVIG00000023421	GP173	G protein-coupled receptor 173	274.906	136.538	0.000210078	-1.00963	4.3067e-05	-4.09038	0.246831
ENSNVIG00000002134	POLRMT	RNA polymerase mitochondrial	2430.44	1206.74	4.61903e-11	-1.0101	3.4579e-12	-6.95773	0.145176
ENSNVIG00000019238	NA	NA	178.698	88.7095	2.44216e-06	-1.01036	3.45452e-07	-5.0968	0.198235
ENSNVIG00000022188	HUS1	HUS1 checkpoint clamp component	705.287	349.844	5.64003e-09	-1.0115	5.51006e-10	-6.20384	0.163044
ENSNVIG00000021965	NA	NA	2.02471	1.00367	0.62646	-1.01243	0.486031	-0.696635	1.45331
ENSNVIG00000023437	ACTA1	actin alpha 1, skeletal muscle	2.02471	1.00367	0.62646	-1.01243	0.486031	-0.696635	1.45331
ENSNVIG00000010032	RSPH9	radial spoke head component 9	2.09762	1.03975	0.646424	-1.01251	0.507826	-0.662226	1.52895
ENSNVIG00000007328	TLCD3A	TLC domain containing 3A	853.924	423.258	1.89735e-07	-1.01257	2.24615e-08	-5.59189	0.181078
ENSNVIG00000008669	SLC20A2	solute carrier family 20 member 2	471.345	233.568	3.56876e-05	-1.01294	6.21872e-06	-4.51881	0.22416
ENSNVIG00000012200	PACSIN1	protein kinase C and casein kinase substrate in neurons 1	1.39449	0.691016	0.710331	-1.01295	0.583191	-0.54873	1.84599
ENSNVIG00000001787	NA	NA	1.3959	0.691103	0.689663	-1.01422	0.559053	-0.584248	1.73594
ENSNVIG00000012960	MANEAL	mannosidase endo-alpha like	304.455	150.538	2.13052e-07	-1.0161	2.54831e-08	-5.56994	0.182426
ENSNVIG00000020499	WDR74	WD repeat domain 74	1338.33	661.464	3.16885e-09	-1.0167	3.00846e-10	-6.29834	0.161424
ENSNVIG00000024979	ZNF689	zinc finger protein 689	129.774	64.1375	0.000566498	-1.01676	0.000128509	-3.8293	0.26552
ENSNVIG00000012151	NA	NA	1.88308	0.930602	0.64846	-1.01686	0.510434	-0.658162	1.54499
ENSNVIG00000015956	SLC4A4	solute carrier family 4 member 4	125.417	61.9756	0.0231551	-1.01696	0.00817615	-2.64471	0.384526
ENSNVIG00000012454	NA	NA	30.5637	15.1025	0.0850754	-1.01703	0.0378046	-2.07697	0.489673
ENSNVIG00000006405	SLIT3	slit guidance ligand 3	1638.65	809.659	6.67555e-07	-1.01713	8.52258e-08	-5.3557	0.189914
ENSNVIG00000014970	MYCL	MYCL proto-oncogene, bHLH transcription factor	189.205	93.4485	5.69911e-07	-1.0177	7.21957e-08	-5.38562	0.188967
ENSNVIG00000021430	PHF21B	PHD finger protein 21B	13.253	6.53852	0.176958	-1.01928	0.0929824	-1.67987	0.606761
ENSNVIG00000000841	MEP50	WD repeat domain 77	894.721	441.318	9.70131e-10	-1.01962	8.51076e-11	-6.49128	0.157075
ENSNVIG00000009805	MRPS25	mitochondrial ribosomal protein S25	277.181	136.567	1.14196e-06	-1.02123	1.52493e-07	-5.24952	0.194537
ENSNVIG00000024774	NA	NA	3.90212	1.92248	0.466504	-1.02128	0.325161	-0.983907	1.03799
ENSNVIG00000018937	PDRG1	p53 and DNA damage regulated 1	1745.43	859.875	7.8478e-09	-1.02139	7.789e-10	-6.14917	0.166102
ENSNVIG00000003889	EIF3B	eukaryotic translation initiation factor 3 subunit B	7542.04	3713.63	2.6631e-15	-1.02212	1.29145e-16	-8.27436	0.123529
ENSNVIG00000008062	NUP53	nucleoporin 35	130.088	64.0498	3.12562e-05	-1.02222	5.36919e-06	-4.54982	0.224672
ENSNVIG00000007938	MTHFSD	methenyltetrahydrofolate synthetase domain containing	157.854	77.6811	1.91387e-05	-1.02295	3.18076e-06	-4.65879	0.219575
ENSNVIG00000003359	POLR2A	RNA polymerase II subunit A	5594.41	2753.03	1.42397e-05	-1.02296	2.31121e-06	-4.72411	0.216541
ENSNVIG00000013358	TTI1	TELO2 interacting protein 1	385.309	189.556	5.5896e-07	-1.02339	7.07295e-08	-5.38931	0.189893
ENSNVIG00000023037	TOPBP1	DNA topoisomerase II binding protein 1	474.826	233.566	3.3597e-05	-1.02357	5.80929e-06	-4.53321	0.225793
ENSNVIG00000005647	TBC1D31	TBC1 domain family member 31	175.444	86.1608	0.000113608	-1.02591	2.18125e-05	-4.24548	0.241648
ENSNVIG00000020185	PKD1L2	polycystin 1 like 2 (gene/pseudogene)	10.3346	5.07407	0.256317	-1.02627	0.148978	-1.44315	0.711128
ENSNVIG00000022425	CEP72	centrosomal protein 72	226.367	111.091	1.52872e-07	-1.02692	1.77879e-08	-5.63224	0.182329
ENSNVIG00000010246	ANGPT4	angiopoietin 4	51.2979	25.1663	0.00433504	-1.02741	0.0012212	-3.23388	0.3177
ENSNVIG00000006414	TEDC1	tubulin epsilon and delta complex 1	1142.04	559.946	1.72854e-10	-1.02825	1.382e-11	-6.75978	0.152113
ENSNVIG00000023074	NA	NA	870.909	426.912	3.02963e-10	-1.02858	2.48221e-11	-6.67441	0.154108
ENSNVIG00000010078	POLH	DNA polymerase eta	284.007	139.167	1.47339e-05	-1.02911	2.40171e-06	-4.7163	0.218203
ENSNVIG00000015503	AP3B2	adaptor related protein complex 3 subunit beta 2	10.8268	5.30387	0.188372	-1.0295	0.100629	-1.64181	0.627047
ENSNVIG00000006184	TUBE1	tubulin epsilon 1	59.331	29.0299	0.00277174	-1.03125	0.00074045	-3.37415	0.305632
ENSNVIG00000008518	NA	NA	147.454	72.1399	1.16709e-05	-1.0314	1.86705e-06	-4.76731	0.216349
ENSNVIG00000010735	TIMM50	translocase of inner mitochondrial membrane 50	2867.18	1401.33	7.71956e-11	-1.03284	5.91546e-12	-6.88167	0.150086
ENSNVIG00000003887	A2M	alpha-2-macroglobulin	104.821	51.2029	6.63584e-05	-1.03363	1.21402e-05	-4.37505	0.236256
ENSNVIG00000022009	TNS1	tensin 1	6837.98	3339.36	3.57057e-07	-1.034	4.39695e-08	-5.47412	0.188888
ENSNVIG00000020744	CHST10	carbohydrate sulfotransferase 10	271.974	132.788	3.78285e-08	-1.03434	4.08342e-09	-5.88078	0.175886
ENSNVIG00000023997	STOML2	stomatin like 2	1920.94	937.619	3.72371e-10	-1.03474	3.08773e-11	-6.64232	0.155779
ENSNVIG00000004063	KIAA1671	KIAA1671	387.468	189.034	0.00401491	-1.03543	0.00112194	-3.25802	0.31781
ENSNVIG00000023431	TRAP1	TNF receptor associated protein 1	1997.79	974.364	4.10268e-12	-1.03587	2.76973e-13	-7.30514	0.141801
ENSNVIG00000022068	TMEM109	transmembrane protein 109	3996.81	1948.9	2.1191e-11	-1.03619	1.52948e-12	-7.07179	0.146525
ENSNVIG00000016652	GNAO1	G protein subunit alpha o1	67.9169	33.102	0.00337551	-1.03685	0.00092298	-3.31301	0.312963
ENSNVIG00000017934	PAK7	p21 (RAC1) activated kinase 5	7.4718	3.64065	0.273725	-1.03726	0.161708	-1.39935	0.741244
ENSNVIG00000020999	NA	NA	313.325	152.662	1.98135e-08	-1.03732	2.05895e-09	-5.99309	0.173087
ENSNVIG00000023432	CCSAP	centriole, cilia and spindle associated protein	22.9813	11.197	0.0570842	-1.03734	0.0234979	-2.26524	0.457939
ENSNVIG00000015990	Vault	Vault RNA	4.34715	2.11738	0.566047	-1.03779	0.422412	-0.802244	1.29361
ENSNVIG00000012472	CKAP2	cytoskeleton associated protein 2	283.37	138.001	4.58781e-06	-1.03801	6.83339e-07	-4.96604	0.209021
ENSNVIG00000015341	TRIM14	tripartite motif containing 14	5.53275	2.69402	0.365002	-1.03824	0.233977	-1.19018	0.872339
ENSNVIG00000004759	NA	NA	217.661	105.86	3.21991e-07	-1.03993	3.93327e-08	-5.49382	0.189291
ENSNVIG00000008133	BLOC1S3	biogenesis of lysosomal organelles complex 1 subunit 3	311.571	151.484	0.000653456	-1.04039	0.000150776	-3.78979	0.274525
ENSNVIG00000010957	DHRS3	dehydrogenase/reductase 3	430.652	209.337	4.60339e-07	-1.0407	5.76319e-08	-5.426	0.191798
ENSNVIG00000023811	BIN1	bridging integrator 1	4655.22	2259.76	1.47077e-12	-1.04268	9.35736e-14	-7.44967	0.139963
ENSNVIG00000020143	ARMC6	armadillo repeat containing 6	824.167	400.069	7.17566e-11	-1.04269	5.45809e-12	-6.89312	0.151265
ENSNVIG00000012136	HOXA6	homeobox A6	123.392	59.8969	1.42601e-05	-1.04269	2.31654e-06	-4.72365	0.220739
ENSNVIG00000022885	NA	NA	646.784	313.86	1.00006e-06	-1.04316	1.32342e-07	-5.27557	0.197734
ENSNVIG00000005352	RADIL	Rap associating with DIL domain	140.412	68.1308	4.98358e-06	-1.04328	7.45811e-07	-4.94904	0.210805
ENSNVIG00000002858	CFAP221	cilia and flagella associated protein 221	16.497	8.00295	0.104097	-1.0436	0.0481667	-1.9759	0.528167
ENSNVIG00000011610	NA	NA	5.51862	2.67663	0.359611	-1.04389	0.229428	-1.20183	0.868579
ENSNVIG00000019691	FAAH	fatty acid amide hydrolase	2463.72	1194.67	1.13886e-10	-1.04422	8.9122e-12	-6.82306	0.153043
ENSNVIG00000023003	E2F2	E2F transcription factor 2	573.792	278.149	5.0021e-06	-1.04467	7.48936e-07	-4.94822	0.21112
ENSNVIG00000016345	P4HB	prolyl 4-hydroxylase subunit beta	31813.3	15419.7	3.61174e-11	-1.04485	2.68085e-12	-6.99351	0.149403
ENSNVIG00000007946	NA	small nucleolar RNA, C/D box 12	17.9847	8.71359	0.0746349	-1.04543	0.032321	-2.14042	0.488423
ENSNVIG00000007088	ACTL7A	actin like 7A	7.5134	3.63902	0.267191	-1.04592	0.156941	-1.41543	0.738938
ENSNVIG00000015722	SLC25A41	solute carrier family 25 member 41	6.95049	3.36585	0.326863	-1.04614	0.202805	-1.2736	0.821406
ENSNVIG00000011073	CKAP4	cytoskeleton associated protein 4	5207.82	2521.28	1.80469e-14	-1.04653	9.55546e-16	-8.03244	0.130287
ENSNVIG00000008747	NA	NA	27.6221	13.3707	0.0317298	-1.04675	0.011805	-2.51792	0.415719
ENSNVIG00000004146	SGSM1	small G protein signaling modulator 1	15.4869	7.48833	0.0987503	-1.04833	0.0452007	-2.00278	0.523439
ENSNVIG00000021156	SPRY4	sprouty RTK signaling antagonist 4	4.06251	1.9635	0.446508	-1.04894	0.305637	-1.02442	1.02394
ENSNVIG00000020753	LONRF2	LON peptidase N-terminal domain and ring finger 2	3.16674	1.52999	0.53084	-1.04947	0.386291	-0.866364	1.21135
ENSNVIG00000018323	FBXO39	F-box protein 39	1.99338	0.962636	0.593388	-1.05015	0.451018	-0.753718	1.3933
ENSNVIG00000015762	CAMKK1	calcium/calmodulin dependent protein kinase kinase 1	564.544	272.577	4.15682e-08	-1.05042	4.52824e-09	-5.86364	0.179141
ENSNVIG00000020156	PELP1	proline, glutamate and leucine rich protein 1	2791.84	1347.26	1.16961e-10	-1.05119	9.17759e-12	-6.81884	0.154159
ENSNVIG00000000064	NA	NA	112.146	54.1155	0.000117209	-1.05126	2.26116e-05	-4.23741	0.248091
ENSNVIG00000003689	STPG2	sperm tail PG-rich repeat containing 2	1.51044	0.728703	0.648788	-1.05157	0.510738	-0.657689	1.59888
ENSNVIG00000014734	ISL2	ISL LIM homeobox 2	105.167	50.6965	4.12925e-05	-1.05272	7.26545e-06	-4.48576	0.23468
ENSNVIG00000002861	SKIDA1	SKI/DACH domain containing 1	7.48744	3.60927	0.278063	-1.05276	0.165234	-1.38768	0.758649
ENSNVIG00000011452	KRT19	keratin 19	10675	5145.29	1.64349e-09	-1.05291	1.49292e-10	-6.4061	0.164361
ENSNVIG00000020965	WDR36	WD repeat domain 36	210.845	101.558	9.19226e-06	-1.05387	1.44259e-06	-4.81903	0.21869
ENSNVIG00000023646	NA	NA	3.57956	1.72391	0.484968	-1.0541	0.34283	-0.948588	1.11123
ENSNVIG00000005088	NA	NA	373.28	179.764	2.14863e-09	-1.05416	1.98368e-10	-6.3626	0.165681
ENSNVIG00000019596	LURAP1	leucine rich adaptor protein 1	1.51326	0.728745	0.647637	-1.05417	0.509603	-0.659456	1.59855
ENSNVIG00000014383	SRPX	sushi repeat containing protein X-linked	11.6571	5.61121	0.182322	-1.05483	0.0965229	-1.66195	0.634694
ENSNVIG00000005255	HGFAC	HGF activator	2.40338	1.15681	0.576831	-1.05491	0.433337	-0.783494	1.34642
ENSNVIG00000011656	SLC22A23	solute carrier family 22 member 23	543.669	261.608	1.80972e-05	-1.05532	2.99103e-06	-4.67143	0.22591
ENSNVIG00000021041	CRABP2	cellular retinoic acid binding protein 2	57.6314	27.724	0.0044136	-1.05572	0.00124552	-3.22825	0.327025
ENSNVIG00000001594	SRRT	serrate, RNA effector molecule	2736.95	1316.63	1.25488e-15	-1.05572	5.96125e-17	-8.36599	0.126192
ENSNVIG00000003222	FA2H	fatty acid 2-hydroxylase	1.92044	0.923658	0.615751	-1.05601	0.473626	-0.716592	1.47365
ENSNVIG00000008948	NA	NA	2.95077	1.41912	0.506604	-1.0561	0.362888	-0.909876	1.1607
ENSNVIG00000008874	SETD9	SET domain containing 9	27.7251	13.3179	0.0296433	-1.05783	0.0108779	-2.5466	0.41539
ENSNVIG00000020292	EPB41L2	erythrocyte membrane protein band 4.1 like 2	1525.85	732.854	8.07683e-13	-1.05802	5.03589e-14	-7.53099	0.140488
ENSNVIG00000019894	NA	NA	1112.92	534.488	1.7036e-05	-1.05812	2.80482e-06	-4.68462	0.22587
ENSNVIG00000020003	DDX49	DEAD-box helicase 49	1006.23	483.072	7.29533e-14	-1.05865	4.09479e-15	-7.85199	0.134826
ENSNVIG00000014941	DCOR	ornithine decarboxylase 1	5268.44	2526.36	1.25549e-15	-1.06032	5.98192e-17	-8.36558	0.126747
ENSNVIG00000022751	U5S1	elongation factor Tu GTP binding domain containing 2	4866.98	2332.95	2.75658e-13	-1.06087	1.63103e-14	-7.67681	0.138192
ENSNVIG00000018921	NA	NA	191.699	91.8642	1.05636e-06	-1.06127	1.40465e-07	-5.26464	0.201584
ENSNVIG00000001127	ZMYND10	zinc finger MYND-type containing 10	8.83794	4.23341	0.250507	-1.06189	0.144432	-1.45948	0.727579
ENSNVIG00000004925	NA	NA	89.5538	42.8948	0.0374215	-1.06195	0.0142771	-2.45022	0.433411
ENSNVIG00000012189	NCEH1	neutral cholesterol ester hydrolase 1	812.388	389.023	5.64662e-10	-1.06231	4.794e-11	-6.5772	0.161514
ENSNVIG00000010308	TCF15	transcription factor 15	118.472	56.6931	0.000488831	-1.0633	0.000109025	-3.86958	0.274785
ENSNVIG00000013548	NA	NA	345.081	164.967	2.8402e-05	-1.06476	4.84677e-06	-4.57131	0.232922
ENSNVIG00000013204	GAS1	growth arrest specific 1	2305.12	1101.84	0.000625424	-1.06493	0.000143424	-3.80219	0.280083
ENSNVIG00000000759	FAXC	failed axon connections homolog, metaxin like GST domain containing	35.1496	16.7982	0.0127493	-1.0652	0.00414762	-2.86671	0.371574
ENSNVIG00000000451	PHF5A	PHD finger protein 5A	1815.13	867.398	2.82378e-08	-1.06531	2.99226e-09	-5.93202	0.179585
ENSNVIG00000004001	PEX10	peroxisomal biogenesis factor 10	230.361	110.073	2.70815e-06	-1.06544	3.85757e-07	-5.07586	0.209903
ENSNVIG00000008306	MTHR	methylenetetrahydrofolate reductase	312.521	149.264	9.72148e-09	-1.06608	9.8067e-10	-6.11252	0.17441
ENSNVIG00000020303	NR2CA	nuclear receptor 2C2 associated protein	97.8048	46.6502	4.77846e-05	-1.06802	8.49557e-06	-4.4523	0.239881
ENSNVIG00000012633	FANCL	FA complementation group L	52.4298	24.9986	0.00275691	-1.06854	0.0007361	-3.37577	0.316532
ENSNVIG00000022420	CLTCL1	clathrin heavy chain like 1	282.935	134.608	1.73937e-06	-1.0717	2.40507e-07	-5.16495	0.207495
ENSNVIG00000015054	TMCO4	transmembrane and coiled-coil domains 4	563.912	268.055	1.51746e-09	-1.07294	1.36771e-10	-6.41945	0.167139
ENSNVIG00000022974	NA	NA	3.47531	1.65168	0.461074	-1.07321	0.319551	-0.995381	1.07819
ENSNVIG00000020944	ATP13A1	ATPase 13A1	3658	1737.66	8.21158e-13	-1.07391	5.12571e-14	-7.52868	0.142643
ENSNVIG00000013091	TRIM28	tripartite motif containing 28	13085	6210.63	2.15159e-14	-1.0751	1.14683e-15	-8.01003	0.13422
ENSNVIG00000019363	IL1RL1	interleukin 1 receptor like 1	13.3916	6.35246	0.220309	-1.07594	0.122834	-1.54298	0.697311
ENSNVIG00000008302	CLCN5	chloride voltage-gated channel 5	112.967	53.5618	0.0124943	-1.07662	0.0040523	-2.87406	0.374599
ENSNVIG00000000993	NDUF4	NADH:ubiquinone oxidoreductase complex assembly factor 4	72.4566	34.3426	0.000710242	-1.07712	0.000165234	-3.76698	0.285937
ENSNVIG00000010947	SAMC	solute carrier family 25 member 26	435.852	206.425	1.15773e-06	-1.07822	1.54762e-07	-5.2468	0.205501
ENSNVIG00000003881	CRELD2	cysteine rich with EGF like domains 2	3857.17	1826.56	5.29992e-10	-1.07841	4.47717e-11	-6.58736	0.163709
ENSNVIG00000007927	FOXF1	forkhead box F1	17.814	8.43396	0.0671666	-1.07873	0.0285408	-2.18977	0.49262
ENSNVIG00000002200	NA	NA	399.738	189.176	5.02101e-05	-1.07932	8.98003e-06	-4.44038	0.24307
ENSNVIG00000012510	STOX1	storkhead box 1	23.8502	11.282	0.0314301	-1.07998	0.0116829	-2.52158	0.428297
ENSNVIG00000015683	PPP2R3B	protein phosphatase 2 regulatory subunit B''beta	433.384	204.989	1.67904e-07	-1.0801	1.96556e-08	-5.61501	0.192359
ENSNVIG00000024101	AP1M2	adaptor related protein complex 1 subunit mu 2	14.3727	6.79047	0.127671	-1.08175	0.0615895	-1.86924	0.578709
ENSNVIG00000004623	NA	sterile alpha motif domain containing 11	1819.09	859.423	1.54582e-11	-1.08178	1.10369e-12	-7.11692	0.152001
ENSNVIG00000012887	C1orf109	chromosome 1 open reading frame 109	59.7425	28.2061	0.00326575	-1.08275	0.000890198	-3.32311	0.325825
ENSNVIG00000021686	TMED4	transmembrane p24 trafficking protein 4	3189.07	1505.08	1.82292e-13	-1.08329	1.06185e-14	-7.73162	0.140112
ENSNVIG00000019988	NAA40	N(alpha)-acetyltransferase 40, NatD catalytic subunit	949.393	448.049	5.99743e-12	-1.08335	4.15063e-13	-7.25056	0.149416
ENSNVIG00000009100	HNF1A	HNF1 homeobox A	2.91662	1.37591	0.533634	-1.08391	0.389305	-0.860879	1.25908
ENSNVIG00000004273	NSUN5	NOP2/Sun RNA methyltransferase 5	452.701	213.527	2.21851e-10	-1.08414	1.78871e-11	-6.72231	0.161275
ENSNVIG00000024075	SMC4	structural maintenance of chromosomes 4	616.821	290.888	1.69915e-06	-1.08439	2.34225e-07	-5.1699	0.20975
ENSNVIG00000018169	S61A1	SEC61 translocon alpha 1 subunit	12160.4	5733.75	9.31126e-14	-1.08464	5.27897e-15	-7.82008	0.138699
ENSNVIG00000023836	NA	NA	19.9958	9.42802	0.0652955	-1.08467	0.0276165	-2.20269	0.492429
ENSNVIG00000002291	HXC10	homeobox C10	13.0853	6.16886	0.13532	-1.08487	0.0665215	-1.83489	0.591243
ENSNVIG00000012837	NA	NA	2701.87	1273.37	3.07206e-09	-1.08531	2.91005e-10	-6.3035	0.172176
ENSNVIG00000018278	RPN1	ribophorin I	4322.96	2036.2	3.67747e-15	-1.08614	1.82755e-16	-8.23289	0.131927
ENSNVIG00000005582	SLC16A10	solute carrier family 16 member 10	22.4326	10.5617	0.0368325	-1.08675	0.0140107	-2.45699	0.442312
ENSNVIG00000022075	U12	U12 minor spliceosomal RNA	4.2642	2.00721	0.46129	-1.08709	0.319799	-0.994872	1.09269
ENSNVIG00000009871	CNTRL	centriolin	95.6448	44.9965	5.11917e-05	-1.08787	9.18454e-06	-4.43553	0.245263
ENSNVIG00000010056	FKBPL	FKBP prolyl isomerase like	277.462	130.382	5.59956e-08	-1.08954	6.22658e-09	-5.81056	0.187511
ENSNVIG00000007019	DLX2	distal-less homeobox 2	942.356	442.72	1.9034e-09	-1.08988	1.74382e-10	-6.38236	0.170764
ENSNVIG00000010596	COMMD9	COMM domain containing 9	1274.34	598.31	2.11227e-10	-1.09079	1.69776e-11	-6.7299	0.162081
ENSNVIG00000018982	FAM184A	family with sequence similarity 184 member A	38.8159	18.2156	0.00957283	-1.09147	0.00298161	-2.96963	0.367546
ENSNVIG00000018079	DPH2	diphthamide biosynthesis 2	295.87	138.809	6.85393e-07	-1.09186	8.77578e-08	-5.3504	0.204071
ENSNVIG00000016907	CAD	carbamoyl-phosphate synthetase 2, aspartate transcarbamylase, and dihydroorotase	3318.24	1556.75	1.03003e-08	-1.09188	1.04197e-09	-6.10284	0.178913
ENSNVIG00000022264	NTHL1	nth like DNA glycosylase 1	756.118	354.621	1.24278e-08	-1.09233	1.26949e-09	-6.07121	0.17992
ENSNVIG00000005260	NA	NA	522.805	245.149	1.60972e-07	-1.09262	1.87759e-08	-5.62292	0.194315
ENSNVIG00000020969	NA	NA	568.521	266.536	2.73697e-11	-1.09288	2.01026e-12	-7.03377	0.155376
ENSNVIG00000007981	CPSF4	cleavage and polyadenylation specific factor 4	857.103	401.762	2.04419e-09	-1.09313	1.88003e-10	-6.37083	0.171583
ENSNVIG00000017385	U1	U1 spliceosomal RNA	1.55346	0.727572	0.632113	-1.09432	0.492473	-0.686381	1.59434
ENSNVIG00000012894	NAGLU	N-acetyl-alpha-glucosaminidase	1631.77	763.868	5.56426e-10	-1.09504	4.72014e-11	-6.57951	0.166432
ENSNVIG00000018942	VARS2	valyl-tRNA synthetase 2, mitochondrial	2087.8	977.113	1.23602e-14	-1.09539	6.49201e-16	-8.07971	0.135572
ENSNVIG00000004681	FBXO47	F-box protein 47	3.91986	1.83443	0.459278	-1.09547	0.317787	-0.999016	1.09655
ENSNVIG00000001462	NA	NA	2.62934	1.22969	0.531913	-1.09641	0.387598	-0.863982	1.26902
ENSNVIG00000022266	POLD3	DNA polymerase delta 3, accessory subunit	135.487	63.3565	1.15716e-05	-1.09659	1.84953e-06	-4.76921	0.229931
ENSNVIG00000024161	HCRTR1	hypocretin receptor 1	3.17561	1.4844	0.516447	-1.09715	0.372782	-0.891275	1.23099
ENSNVIG00000002308	ERAP2	endoplasmic reticulum aminopeptidase 2	475.481	222.215	5.36909e-05	-1.09743	9.67848e-06	-4.42423	0.24805
ENSNVIG00000007249	XYLT2	xylosyltransferase 2	838.183	391.617	1.23292e-09	-1.09782	1.0912e-10	-6.45374	0.170106
ENSNVIG00000019156	NA	NA	27.128	12.6613	0.0430396	-1.09936	0.0167856	-2.39137	0.459719
ENSNVIG00000010791	NA	NA	513.202	239.506	2.11615e-09	-1.09947	1.95219e-10	-6.36506	0.172735
ENSNVIG00000000359	RPC8	RNA polymerase III subunit H	736.888	343.634	2.50958e-12	-1.10057	1.6481e-13	-7.37462	0.149238
ENSNVIG00000021172	LARS2	leucyl-tRNA synthetase 2, mitochondrial	562.281	262.176	1.04591e-07	-1.10076	1.19334e-08	-5.70067	0.193092
ENSNVIG00000024929	FUS	FUS RNA binding protein	7926.32	3694.25	6.55068e-16	-1.10137	3.04241e-17	-8.44492	0.130418
ENSNVIG00000012267	PTCH1	patched 1	184.026	85.5421	0.00365112	-1.1052	0.00101202	-3.28716	0.336217
ENSNVIG00000004645	WWC2	WW and C2 domain containing 2	900.842	418.353	1.77829e-06	-1.10656	2.46643e-07	-5.16023	0.214439
ENSNVIG00000006969	WDR89	WD repeat domain 89	20.9803	9.74284	0.0581927	-1.10662	0.0240735	-2.25595	0.490534
ENSNVIG00000002444	SRSF7	serine and arginine rich splicing factor 7	681.733	316.539	8.446e-11	-1.10682	6.49004e-12	-6.86846	0.161146
ENSNVIG00000005083	NFATC2IP	nuclear factor of activated T cells 2 interacting protein	664.56	308.562	5.83966e-13	-1.10684	3.58322e-14	-7.57529	0.146112
ENSNVIG00000012090	SULT2B1	sulfotransferase family 2B member 1	11.2753	5.23323	0.171234	-1.1074	0.0889822	-1.70079	0.651106
ENSNVIG00000019465	RARRES1	retinoic acid receptor responder 1	86.3039	40.0277	0.000200862	-1.10843	4.10216e-05	-4.10165	0.27024
ENSNVIG00000001164	PDGFRB	platelet derived growth factor receptor beta	84.8767	39.3614	0.000120961	-1.10859	2.3421e-05	-4.2295	0.262108
ENSNVIG00000016971	NA	NA	420.31	194.878	5.44014e-11	-1.10888	4.09952e-12	-6.93371	0.159926
ENSNVIG00000003891	RASD2	RASD family member 2	27.7426	12.8586	0.0178904	-1.10937	0.00606295	-2.74436	0.404235
ENSNVIG00000011869	TEK	TEK receptor tyrosine kinase	2421.03	1122.14	1.18556e-08	-1.10937	1.20936e-09	-6.079	0.182492
ENSNVIG00000006655	USP51	ubiquitin specific peptidase 51	5.70775	2.64331	0.309916	-1.11058	0.189376	-1.31243	0.846202
ENSNVIG00000016333	PPP1R27	protein phosphatase 1 regulatory subunit 27	11.9496	5.53388	0.149364	-1.1106	0.0751149	-1.77976	0.624018
ENSNVIG00000009582	USP1	ubiquitin specific peptidase 1	251.682	116.544	2.97194e-06	-1.11073	4.26904e-07	-5.05655	0.219661
ENSNVIG00000023843	AMIGO1	adhesion molecule with Ig like domain 1	177.533	82.1326	3.44487e-05	-1.11206	5.99066e-06	-4.52672	0.245665
ENSNVIG00000004523	DROSHA	drosha ribonuclease III	598.377	276.763	7.04237e-11	-1.1124	5.35172e-12	-6.89592	0.161313
ENSNVIG00000011820	SNRPA	small nuclear ribonucleoprotein polypeptide A	1315.87	608.156	5.33142e-11	-1.11351	4.01006e-12	-6.93683	0.160521
ENSNVIG00000005325	CLMN	calmin	514.908	237.953	1.02015e-12	-1.11364	6.43272e-14	-7.49896	0.148506
ENSNVIG00000020063	PHACTR1	phosphatase and actin regulator 1	98.5863	45.5587	0.000423636	-1.11366	9.28069e-05	-3.90867	0.284921
[truncated: 1,409 more rows]
